# Supplementary material for: 1-{2-[2-(1H-Benzimidazol-1-yl)eth­oxy]eth­yl}-1H-benzimidazol-3-ium hexa­fluoro­phosphate
Source: Acta Crystallogr Sect E Struct Rep Online. 2010 Apr 24;66(Pt 5):o1171. doi: 10.1107/S1600536810014534 (PMC2979123; doi:10.1107/S1600536810014534)
Supplement: Supplementary file 2 [file e-66-o1171-Isup2.hkl]

# 
# h,k,l, Fc-squared, Fo-squared, sigma(Fo-squared) and status flag 
# 
data_I
_shelx_title ' Y2754 in P2(1)/c' 
_shelx_refln_list_code          4 
_shelx_F_calc_maximum      209.06 
_exptl_crystal_F_000       928.00 
_reflns_d_resolution_high  0.7993 
 
loop_ 
 _symmetry_equiv_pos_as_xyz 
 'x, y, z' 
 '-x, y+1/2, -z+1/2' 
 '-x, -y, -z' 
 'x, -y-1/2, z-1/2' 
 
_cell_length_a    10.5347 
_cell_length_b    13.7706 
_cell_length_c    13.3530 
_cell_angle_alpha  90.000 
_cell_angle_beta   92.507 
_cell_angle_gamma  90.000 
 
_shelx_F_squared_multiplier     1.000 
 
loop_ 
 _refln_index_h 
 _refln_index_k 
 _refln_index_l 
 _refln_F_squared_calc 
 _refln_F_squared_meas 
 _refln_F_squared_sigma 
 _refln_observed_status 
   2   0   0     3331.65     3277.38     12.06 o 
   3   0   0      649.93      599.54     19.13 o 
   4   0   0     1294.14     1211.20     22.21 o 
   5   0   0     3970.87     4458.63     57.14 o 
   6   0   0     6480.73     7195.86     52.91 o 
   7   0   0       28.46       54.76     10.87 o 
   8   0   0     1212.69     1281.35     32.31 o 
   9   0   0      357.49      298.81     38.49 o 
  10   0   0      178.76      198.61     37.23 o 
  11   0   0      277.12      264.23     48.18 o 
  12   0   0        2.72        5.16      6.10 o 
  13   0   0        1.14        4.15      6.65 o 
   2   1   0     8977.16     9186.61     51.57 o 
   3   1   0     4215.56     4025.86     34.82 o 
   4   1   0     2193.66     2188.75     21.63 o 
   5   1   0      777.33      867.32     13.73 o 
   6   1   0      513.16      559.34     11.42 o 
   7   1   0      195.55      194.34     21.13 o 
   8   1   0      355.00      369.08     11.27 o 
   9   1   0     1606.45     1645.52     26.11 o 
  10   1   0      118.58       97.91     19.09 o 
  11   1   0      239.73      232.15     38.03 o 
  12   1   0        0.53        2.80      4.21 o 
  13   1   0       11.59       20.89     11.03 o 
   1   2   0    14821.57    15082.11     49.95 o 
   2   2   0     7094.75     7084.42     22.03 o 
   3   2   0      993.96      891.12     12.03 o 
   4   2   0      754.00      712.75      6.27 o 
   5   2   0     1992.83     1874.28     32.23 o 
   6   2   0     1234.71     1244.92     20.20 o 
   7   2   0      713.28      730.49     15.65 o 
   8   2   0      513.01      522.20     18.33 o 
   9   2   0      449.63      457.85     13.75 o 
  10   2   0      445.99      409.53     24.79 o 
  11   2   0        9.23       24.74      7.33 o 
  12   2   0       59.45       47.78     14.76 o 
  13   2   0      110.64       90.25     29.03 o 
   1   3   0    14525.52    14870.65     41.25 o 
   2   3   0     1979.08     1812.49     14.88 o 
   3   3   0     1849.15     1790.48     17.32 o 
   4   3   0       75.52       55.05      5.31 o 
   5   3   0     3973.23     4091.03     42.55 o 
   6   3   0      133.86      141.49     10.52 o 
   7   3   0      778.92      785.90     16.32 o 
   8   3   0      412.48      400.58     16.39 o 
   9   3   0      457.43      441.38     17.39 o 
  10   3   0     1248.90     1111.59     26.79 o 
  11   3   0       69.39       80.23     15.48 o 
  12   3   0       13.87        7.91      6.18 o 
   1   4   0    43704.26    46269.45    148.16 o 
   2   4   0     1125.84      980.72      7.61 o 
   3   4   0       40.31       48.89      3.83 o 
   4   4   0      103.56       92.43      6.82 o 
   5   4   0     6169.53     6444.81     34.84 o 
   6   4   0       11.32        8.14      3.61 o 
   7   4   0     5177.88     5508.94     46.11 o 
   8   4   0      957.47      959.21     20.13 o 
   9   4   0       25.79       30.50      6.17 o 
  10   4   0       33.21       37.19      7.34 o 
  11   4   0       54.21       42.08      7.21 o 
  12   4   0       15.79        6.94      6.28 o 
   1   5   0      646.07      550.08      8.72 o 
   2   5   0       12.07       20.99      1.96 o 
   3   5   0      169.42      144.02      3.42 o 
   4   5   0      171.94      124.31      7.06 o 
   5   5   0      895.40      867.06     13.67 o 
   6   5   0      208.96      215.01     12.04 o 
   7   5   0      132.26      146.23     14.92 o 
   8   5   0      293.24      293.46     13.70 o 
   9   5   0       33.12       37.57      6.34 o 
  10   5   0      305.31      261.15     22.20 o 
  11   5   0       61.27       57.31     10.18 o 
  12   5   0       55.83       36.54      7.35 o 
   1   6   0       70.04       65.91      5.59 o 
   2   6   0     1426.84     1403.83     17.88 o 
   3   6   0      642.77      592.51      7.14 o 
   4   6   0       85.95       97.57      8.14 o 
   5   6   0      284.05      267.47      7.24 o 
   6   6   0      686.15      662.75     34.89 o 
   7   6   0       10.53       16.45      5.20 o 
   8   6   0       40.70       48.38      7.69 o 
   9   6   0      144.95      161.59     19.07 o 
  10   6   0       24.63       39.55      8.88 o 
  11   6   0        8.82       11.16      5.08 o 
  12   6   0       72.59       67.84     15.29 o 
   1   7   0     2513.32     2467.85     13.13 o 
   2   7   0      314.46      322.04      6.48 o 
   3   7   0       33.45       31.44      3.10 o 
   4   7   0      329.79      325.14      6.64 o 
   5   7   0      589.69      607.58      9.45 o 
   6   7   0       29.72       33.98      5.37 o 
   7   7   0       14.80       15.06      3.79 o 
   8   7   0        1.33        9.20      4.13 o 
   9   7   0     1063.70     1089.38     21.92 o 
  10   7   0      610.99      600.44     24.88 o 
  11   7   0       41.34       26.38      7.14 o 
  12   7   0        1.36        4.03      2.38 o 
   0   8   0     8231.88     9204.85    162.55 o 
   1   8   0     2019.92     2056.83     21.21 o 
   2   8   0      179.84      162.93      7.59 o 
   3   8   0      311.79      285.13      5.38 o 
   4   8   0      307.34      284.31      6.45 o 
   5   8   0      474.19      467.97     13.16 o 
   6   8   0      333.09      331.82      9.20 o 
   7   8   0       60.07       58.95     10.33 o 
   8   8   0      111.49       97.09     14.63 o 
   9   8   0      232.58      246.45     14.54 o 
  10   8   0       40.09       34.83      8.58 o 
  11   8   0       20.00       16.45      6.04 o 
   1   9   0     2154.34     2118.91     24.26 o 
   2   9   0     1103.24     1079.47     18.14 o 
   3   9   0      157.67      157.15      6.75 o 
   4   9   0        1.84        2.88      1.38 o 
   5   9   0      154.16      158.09      6.49 o 
   6   9   0        1.27        5.79      2.60 o 
   7   9   0        0.03        3.31      1.87 o 
   8   9   0      106.84      100.92     12.91 o 
   9   9   0      131.37      111.13     13.47 o 
  10   9   0        0.00        3.15      4.54 o 
  11   9   0        0.67        3.32      2.70 o 
   0  10   0     3799.56     3871.91     61.25 o 
   1  10   0       10.41       12.38      1.86 o 
   2  10   0      278.90      273.11      6.76 o 
   3  10   0       51.89       55.74      7.11 o 
   4  10   0      224.92      211.33      4.43 o 
   5  10   0       71.87       63.67      6.66 o 
   6  10   0      147.84      149.03      6.21 o 
   7  10   0       23.20       29.74      4.97 o 
   8  10   0       49.78       37.04      6.23 o 
   9  10   0       53.54       33.83      9.51 o 
  10  10   0        6.49        3.62      5.63 o 
   1  11   0      942.45      892.51     29.29 o 
   2  11   0      530.08      546.29     13.63 o 
   3  11   0     1162.46     1204.89     38.38 o 
   4  11   0     1419.65     1500.54     20.98 o 
   5  11   0       13.53        9.98      3.84 o 
   6  11   0       48.18       47.52      8.24 o 
   7  11   0        0.01        6.41      2.62 o 
   8  11   0       28.56       22.06      4.94 o 
   9  11   0      162.09      123.11     18.50 o 
  10  11   0       62.16       41.86     19.51 o 
   0  12   0     1594.89     1775.01     32.15 o 
   1  12   0      768.65      798.93     17.17 o 
   2  12   0       43.84       36.33      6.76 o 
   3  12   0      209.51      193.41      8.12 o 
   4  12   0       10.34       11.86      2.97 o 
   5  12   0      183.90      203.56      8.92 o 
   6  12   0      171.26      198.49     11.41 o 
   7  12   0       39.25       32.91      7.91 o 
   8  12   0       65.49       62.57     17.21 o 
   9  12   0      277.77      245.41     33.05 o 
   1  13   0       49.86       49.91      9.67 o 
   2  13   0      219.76      212.76     19.05 o 
   3  13   0      158.10      159.61     18.85 o 
   4  13   0       67.68       69.92     13.95 o 
   5  13   0      104.21      104.60     19.01 o 
   6  13   0      386.71      392.69     14.77 o 
   7  13   0       12.47        9.48      6.05 o 
   8  13   0      247.51      179.47     26.01 o 
   0  14   0       70.12       47.25     12.91 o 
   1  14   0      904.02      920.30     27.46 o 
   2  14   0       27.56       25.58      6.80 o 
   3  14   0        0.20        7.02      4.58 o 
   4  14   0      100.45       86.19     19.63 o 
   5  14   0       92.16       83.27     15.57 o 
   6  14   0        2.15       16.11      9.00 o 
   7  14   0      420.70      495.46     25.66 o 
   1  15   0      383.15      338.72     15.19 o 
   2  15   0       34.81       31.53      7.96 o 
   3  15   0      225.44      209.59     16.58 o 
   4  15   0      163.65      152.95     13.38 o 
   5  15   0      270.77      269.40     19.48 o 
   6  15   0       20.97       17.13     11.42 o 
   0  16   0      386.36      427.17     21.98 o 
   1  16   0        1.17        8.57      4.34 o 
   2  16   0      238.26      244.59     29.53 o 
   3  16   0       10.64        8.05      3.66 o 
   4  16   0       74.65       50.06     23.23 o 
   1  17   0       17.70       14.53      5.24 o 
   2  17   0       41.88       33.56     14.78 o 
 -13   1   1       30.84       31.12     10.90 o 
 -12   1   1        1.28       14.35      6.14 o 
 -11   1   1        7.31       14.46      6.45 o 
 -10   1   1      106.46      106.70     16.71 o 
  -9   1   1      409.42      415.26     12.82 o 
  -8   1   1       62.01       50.30      8.40 o 
  -7   1   1       21.44       31.97      5.60 o 
  -6   1   1      203.87      195.06      7.78 o 
  -5   1   1        7.06        8.22      1.85 o 
  -4   1   1      215.02      196.11      4.35 o 
  -3   1   1      336.21      345.77      5.22 o 
  -2   1   1       77.01       70.48      3.54 o 
   2   1   1    10349.20    10568.77     52.44 o 
   3   1   1     1498.60     1497.66     14.42 o 
   4   1   1        1.62        6.04      1.73 o 
   5   1   1        0.17        5.02      3.16 o 
   6   1   1       14.82        9.20      2.77 o 
   7   1   1        0.11        9.27      4.89 o 
   8   1   1      790.28      741.65     19.34 o 
   9   1   1     1182.55     1219.10     23.80 o 
  10   1   1      100.09       96.37     19.79 o 
  11   1   1       68.31       87.43     17.56 o 
  12   1   1       30.77       22.49      9.19 o 
  13   1   1       33.49       38.73     10.45 o 
 -13   2   1       12.86        6.75      6.77 o 
 -12   2   1       21.58       23.36      6.43 o 
 -11   2   1       20.16       34.36      8.83 o 
 -10   2   1       73.34       58.99     11.02 o 
  -9   2   1      237.20      244.97     13.25 o 
  -8   2   1     1691.34     1872.20     28.07 o 
  -7   2   1      285.70      310.92     11.60 o 
  -6   2   1     1749.41     1723.65     23.49 o 
  -5   2   1     2088.80     2100.92     32.42 o 
  -4   2   1     2525.81     2618.32     22.38 o 
  -3   2   1      154.36      135.92      4.26 o 
  -2   2   1     1878.77     1850.20     15.99 o 
  -1   2   1        1.57        4.18      0.92 o 
   0   2   1     2090.07     1903.10     12.54 o 
   1   2   1       16.44       18.69      2.01 o 
   2   2   1      859.90      807.68      8.29 o 
   3   2   1      524.80      449.90      7.91 o 
   4   2   1     1895.73     1916.83     18.08 o 
   5   2   1      427.43      396.99      8.83 o 
   6   2   1     1187.76     1270.69     19.15 o 
   7   2   1       70.00       87.41     12.55 o 
   8   2   1       70.90       64.06     10.86 o 
   9   2   1      245.87      261.92     14.46 o 
  10   2   1      205.73      213.07     32.29 o 
  11   2   1       21.16       32.73     10.33 o 
  12   2   1        6.98        4.69      5.25 o 
  13   2   1       43.47       25.89      8.66 o 
 -12   3   1      172.33      129.14     31.08 o 
 -11   3   1      328.00      362.03     26.87 o 
 -10   3   1      188.33      195.76     20.61 o 
  -9   3   1       14.77       25.05      4.76 o 
  -8   3   1      726.61      771.70     27.11 o 
  -7   3   1     1394.65     1442.18     23.03 o 
  -6   3   1      200.20      176.73     11.94 o 
  -5   3   1      143.45      133.48      7.64 o 
  -4   3   1      336.61      315.07      5.15 o 
  -3   3   1       24.23       29.71      2.91 o 
  -2   3   1      145.38      126.60      3.69 o 
  -1   3   1     2475.43     2367.76     15.67 o 
   0   3   1     7338.59     7543.29     30.62 o 
   1   3   1      202.30      188.57      3.28 o 
   2   3   1      240.26      225.95      6.92 o 
   3   3   1      356.33      353.70      6.15 o 
   4   3   1      648.05      625.89      9.78 o 
   5   3   1      683.78      661.74     11.42 o 
   6   3   1      162.12      181.60      8.65 o 
   7   3   1      383.18      384.40     20.69 o 
   8   3   1      414.53      392.49     12.47 o 
   9   3   1       17.50       27.56      6.98 o 
  10   3   1       50.10       59.49     15.37 o 
  11   3   1        0.03        5.90      5.20 o 
  12   3   1      104.69      117.15     21.60 o 
 -12   4   1       46.40       44.85      9.64 o 
 -11   4   1       39.75       39.79      7.05 o 
 -10   4   1        6.02       16.09      4.27 o 
  -9   4   1      567.67      564.90     16.43 o 
  -8   4   1      263.53      283.17     14.11 o 
  -7   4   1      965.12      980.85     19.29 o 
  -6   4   1      421.84      430.88      9.54 o 
  -5   4   1       48.57       35.30      3.93 o 
  -4   4   1     3988.14     4040.89     48.21 o 
  -3   4   1     3680.15     3788.03     26.26 o 
  -2   4   1      185.19      184.69      3.53 o 
  -1   4   1    20097.39    20600.26     88.79 o 
   0   4   1     9376.94     9302.69     19.33 o 
   1   4   1     3818.15     3675.53     17.16 o 
   2   4   1      793.46      780.15      9.16 o 
   3   4   1      193.59      188.41      3.75 o 
   4   4   1       56.03       59.83      6.82 o 
   5   4   1     2751.44     2834.61     36.76 o 
   6   4   1      337.11      306.61      9.98 o 
   7   4   1     1187.15     1198.99     18.37 o 
   8   4   1      119.90      119.05     16.45 o 
   9   4   1      278.46      277.78     14.84 o 
  10   4   1      393.06      382.87     21.53 o 
  11   4   1        2.45        1.13      5.73 o 
  12   4   1        1.69        6.69      4.68 o 
 -12   5   1      149.19      133.96     23.59 o 
 -11   5   1       11.30       14.49      5.56 o 
 -10   5   1      358.95      342.46     15.03 o 
  -9   5   1       44.25       59.71      8.81 o 
  -8   5   1       76.92       84.56     11.65 o 
  -7   5   1     1799.85     1909.09     22.74 o 
  -6   5   1     5072.77     5305.36     70.47 o 
  -5   5   1     5708.00     5731.95     52.94 o 
  -4   5   1     1192.44     1083.67     15.61 o 
  -3   5   1      125.58      111.40      3.83 o 
  -2   5   1      602.71      565.12      7.05 o 
  -1   5   1       42.84       32.55      2.01 o 
   0   5   1       19.20       22.05      1.87 o 
   1   5   1     1973.07     1951.32     13.16 o 
   2   5   1      434.75      388.90      5.12 o 
   3   5   1        1.06        5.11      1.55 o 
   4   5   1      129.12      130.39      5.29 o 
   5   5   1        0.70        6.77      2.46 o 
   6   5   1        2.01        2.40      3.42 o 
   7   5   1      216.92      221.36     13.63 o 
   8   5   1     2354.76     2464.14     38.70 o 
   9   5   1      138.33      141.20     21.52 o 
  10   5   1      117.07      116.90     19.63 o 
  11   5   1       66.48       61.52     11.64 o 
  12   5   1        4.34        5.11      4.56 o 
 -12   6   1       66.58       57.62     10.50 o 
 -11   6   1      107.63       94.17     15.38 o 
 -10   6   1      808.98      860.36     21.05 o 
  -9   6   1      717.76      785.66     22.58 o 
  -8   6   1       79.69      104.19     15.29 o 
  -7   6   1       71.94       89.61     13.23 o 
  -6   6   1       23.85       31.75      5.04 o 
  -5   6   1      614.67      606.81      9.97 o 
  -4   6   1     3501.08     3518.10     30.10 o 
  -3   6   1     6735.34     6915.19     24.54 o 
  -2   6   1     2493.35     2486.42     23.16 o 
  -1   6   1      594.07      607.94      7.54 o 
   0   6   1      874.46      896.44      7.52 o 
   1   6   1      242.20      244.12      4.06 o 
   2   6   1      172.95      160.31      4.79 o 
   3   6   1      132.56      115.98      5.16 o 
   4   6   1     3838.20     3894.36     54.15 o 
   5   6   1     3461.57     3418.62     36.84 o 
   6   6   1       38.30       26.09      4.45 o 
   7   6   1       27.18       37.73      7.24 o 
   8   6   1      140.80      128.31     16.88 o 
   9   6   1      202.98      203.87     12.50 o 
  10   6   1       37.06       51.81     10.47 o 
  11   6   1        3.68        7.90      4.16 o 
  12   6   1      177.27      111.35     23.64 o 
 -12   7   1       19.27       17.32      5.18 o 
 -11   7   1      161.18      163.95     20.72 o 
 -10   7   1        2.85        2.81      3.09 o 
  -9   7   1      188.79      182.10     12.10 o 
  -8   7   1      154.24      167.72     18.32 o 
  -7   7   1      546.75      561.38     22.40 o 
  -6   7   1     2954.41     2905.96     94.95 o 
  -5   7   1     2592.90     2543.71     31.97 o 
  -4   7   1     2530.45     2447.09     23.38 o 
  -3   7   1      861.81      786.99      9.79 o 
  -2   7   1      358.21      321.77      9.10 o 
  -1   7   1     1252.12     1262.58     12.08 o 
   0   7   1        1.12        5.90      0.86 o 
   1   7   1      631.82      589.86      6.59 o 
   2   7   1      639.18      618.43      5.96 o 
   3   7   1     1139.35     1129.21     16.59 o 
   4   7   1      769.50      778.25     10.89 o 
   5   7   1      358.82      337.62     13.94 o 
   6   7   1      121.00      130.18     13.27 o 
   7   7   1      140.80      139.04     10.48 o 
   8   7   1       50.63       54.78      8.47 o 
   9   7   1       45.61       56.09     10.36 o 
  10   7   1       12.37        7.49      4.89 o 
  11   7   1       39.39       36.96      9.42 o 
 -11   8   1      120.01      117.86     21.22 o 
 -10   8   1      230.98      210.18     23.85 o 
  -9   8   1        3.97        4.73      3.51 o 
  -8   8   1      354.78      372.92     14.30 o 
  -7   8   1       10.76       16.83      3.10 o 
  -6   8   1      547.94      532.62     10.16 o 
  -5   8   1     2177.85     2264.37     18.38 o 
  -4   8   1     1267.01     1270.79     14.38 o 
  -3   8   1     2521.85     2553.25     44.53 o 
  -2   8   1     5564.29     5712.62     52.15 o 
  -1   8   1     1302.29     1288.65     19.90 o 
   0   8   1    17892.54    19466.53    137.05 o 
   1   8   1      885.04      883.04     17.69 o 
   2   8   1      195.56      195.67      6.21 o 
   3   8   1     2748.14     2724.82     23.98 o 
   4   8   1     3692.85     3791.87     38.98 o 
   5   8   1       15.34       14.27      2.55 o 
   6   8   1      642.24      676.91     21.07 o 
   7   8   1      112.68      111.01     17.38 o 
   8   8   1       63.17       59.66     10.47 o 
   9   8   1        0.15        6.35      4.32 o 
  10   8   1       32.05       28.13      6.33 o 
  11   8   1      288.90      223.49     32.12 o 
 -11   9   1      462.79      462.30     16.31 o 
 -10   9   1        7.49        8.00      4.18 o 
  -9   9   1        8.57        9.02      2.86 o 
  -8   9   1        4.76        4.70      2.19 o 
  -7   9   1      117.78      122.63      8.63 o 
  -6   9   1      361.75      377.86      9.73 o 
  -5   9   1      946.14      920.08     16.13 o 
  -4   9   1     1240.73     1197.96     21.85 o 
  -3   9   1       40.86       38.83      5.39 o 
  -2   9   1      906.09      859.28     13.22 o 
  -1   9   1     1068.36     1082.00     14.27 o 
   0   9   1     1177.21     1180.82     23.74 o 
   1   9   1      752.67      779.54     11.16 o 
   2   9   1     1182.26     1217.18     21.58 o 
   3   9   1      535.43      529.74      8.13 o 
   4   9   1      247.06      237.15      8.13 o 
   5   9   1       69.43       68.50      6.27 o 
   6   9   1       49.77       51.50      6.64 o 
   7   9   1       59.84       64.93      8.67 o 
   8   9   1      276.13      277.33     14.38 o 
   9   9   1      127.83      117.99     23.46 o 
  10   9   1       24.28       12.89      4.88 o 
  11   9   1       14.09        9.56      4.52 o 
 -10  10   1      271.13      279.25     38.36 o 
  -9  10   1      238.15      227.65     29.21 o 
  -8  10   1      124.81      115.62     11.75 o 
  -7  10   1        4.11        4.45      2.70 o 
  -6  10   1       30.66       29.35      4.36 o 
  -5  10   1        7.56        6.20      1.65 o 
  -4  10   1      111.72      116.78      4.47 o 
  -3  10   1     2064.57     2089.76     31.72 o 
  -2  10   1     2940.71     3050.64     26.67 o 
  -1  10   1     1450.20     1538.25     13.81 o 
   0  10   1        1.71        6.96      4.03 o 
   1  10   1      245.24      250.16      5.64 o 
   2  10   1      128.11      138.08      7.88 o 
   3  10   1      419.18      423.61     13.36 o 
   4  10   1      159.01      141.67      5.48 o 
   5  10   1      205.97      194.61      9.21 o 
   6  10   1      364.95      342.83      8.68 o 
   7  10   1       28.35       32.67      5.72 o 
   8  10   1       17.57       14.07      3.42 o 
   9  10   1      297.05      282.53     13.21 o 
  10  10   1        1.04        6.27      3.68 o 
 -10  11   1      331.97      308.00     24.11 o 
  -9  11   1      292.28      311.15     19.99 o 
  -8  11   1        0.78        2.01      4.86 o 
  -7  11   1        5.04        9.29      3.36 o 
  -6  11   1        6.19       10.26      3.08 o 
  -5  11   1      305.29      288.37     13.03 o 
  -4  11   1      516.61      509.33     14.10 o 
  -3  11   1      450.38      450.75     17.05 o 
  -2  11   1      146.55      144.85      7.76 o 
  -1  11   1       19.46       14.46      3.40 o 
   0  11   1     1217.67     1358.60     28.54 o 
   1  11   1      383.49      446.12     26.91 o 
   2  11   1      489.31      467.04     18.74 o 
   3  11   1       95.70       73.72      8.64 o 
   4  11   1       43.86       44.87      7.16 o 
   5  11   1        6.95        7.98      3.00 o 
   6  11   1      198.07      194.96      9.27 o 
   7  11   1        3.01        4.36      3.18 o 
   8  11   1      108.56       98.44     17.60 o 
   9  11   1      172.55      174.35     21.26 o 
  10  11   1      173.89      134.36     32.19 o 
  -9  12   1      107.37       76.89     22.14 o 
  -8  12   1       79.47       80.99     20.17 o 
  -7  12   1      266.94      278.37     27.90 o 
  -6  12   1       70.48       49.77      9.82 o 
  -5  12   1       18.50       14.15      3.40 o 
  -4  12   1      738.99      740.94     16.76 o 
  -3  12   1       63.33       64.98      7.34 o 
  -2  12   1       51.29       39.76      7.08 o 
  -1  12   1     2171.26     2266.10     36.74 o 
   0  12   1     1578.17     1610.39     23.95 o 
   1  12   1      493.32      473.55     14.60 o 
   2  12   1      303.69      286.85     11.13 o 
   3  12   1      707.10      734.78     14.52 o 
   4  12   1       51.63       41.65      7.43 o 
   5  12   1      124.97      125.32     17.05 o 
   6  12   1      154.74      164.41     20.29 o 
   7  12   1      168.01      147.27     18.10 o 
   8  12   1      117.55      109.16     15.15 o 
   9  12   1       39.65       25.99     10.30 o 
  -8  13   1       79.44       45.57     20.86 o 
  -7  13   1       31.42       23.16      8.66 o 
  -6  13   1      161.64      161.53     52.57 o 
  -5  13   1       66.13       65.11     11.72 o 
  -4  13   1        0.33        7.03      4.56 o 
  -3  13   1       76.21       62.76     11.70 o 
  -2  13   1      193.48      187.57     21.82 o 
  -1  13   1      165.38      171.13     12.43 o 
   0  13   1       46.94       55.70     11.19 o 
   1  13   1      103.36      106.92     17.61 o 
   2  13   1        1.88        2.74      3.16 o 
   3  13   1        9.90       16.89      5.60 o 
   4  13   1      472.53      503.91     18.78 o 
   5  13   1        0.02        4.79      3.26 o 
   6  13   1       27.86       28.84      5.90 o 
   7  13   1        4.14        5.56      3.17 o 
   8  13   1        0.39        1.94      2.58 o 
  -7  14   1       44.58       31.13     13.53 o 
  -6  14   1       27.42       17.05      8.68 o 
  -5  14   1       38.10       34.26     11.58 o 
  -4  14   1        1.80        4.59      3.41 o 
  -3  14   1        6.15        5.81      3.12 o 
  -2  14   1      179.42      177.53     12.28 o 
  -1  14   1       16.55       15.49      5.51 o 
   0  14   1       62.86       61.83     13.50 o 
   1  14   1       43.42       52.55      9.74 o 
   2  14   1       11.81       12.16      5.56 o 
   3  14   1        1.20        3.44      2.72 o 
   4  14   1       66.25       65.01     13.79 o 
   5  14   1      110.49      110.03     22.92 o 
   6  14   1       20.99       28.39     12.20 o 
   7  14   1        7.19        1.10      5.40 o 
  -6  15   1        3.84        3.60      8.53 o 
  -5  15   1       20.22       25.11      9.93 o 
  -4  15   1        2.70        4.69      4.85 o 
  -3  15   1       10.32       11.76      4.00 o 
  -2  15   1       28.43       26.55      6.20 o 
  -1  15   1      138.25      124.67     22.80 o 
   0  15   1      125.10      105.07     22.89 o 
   1  15   1        0.32        3.83      3.60 o 
   2  15   1       34.05       29.55      8.63 o 
   3  15   1        0.43        3.99      2.96 o 
   4  15   1       30.63       37.67      9.79 o 
   5  15   1        0.15        4.18      3.23 o 
   6  15   1       43.30       37.94     19.01 o 
  -4  16   1       95.33       43.49     17.99 o 
  -3  16   1        0.02        7.59      5.32 o 
  -2  16   1       18.64       15.73      4.50 o 
  -1  16   1      210.09      175.08     29.89 o 
   0  16   1      365.20      324.86     17.05 o 
   1  16   1       78.98       80.92     17.95 o 
   2  16   1       64.52       83.24     20.27 o 
   3  16   1       17.11        9.52      4.82 o 
   4  16   1       28.89       16.00      6.32 o 
  -2  17   1        0.31        5.24      7.51 o 
  -1  17   1       28.08       29.02     13.22 o 
   0  17   1       85.98       62.85     20.60 o 
   1  17   1       74.26       77.43     17.38 o 
 -13   0   2      383.10      420.05     75.25 o 
 -12   0   2      159.24      151.75     41.38 o 
 -11   0   2      155.49      227.39     49.67 o 
 -10   0   2     2005.71     1963.76     70.48 o 
  -9   0   2      893.30      748.56     21.05 o 
  -8   0   2      106.38      100.27     15.09 o 
  -7   0   2       54.93       66.19     10.95 o 
  -6   0   2       13.71        4.95      4.01 o 
  -5   0   2     6920.58     7359.19    136.16 o 
  -4   0   2      171.09      193.80      7.15 o 
  -3   0   2     2194.10     2060.07     30.31 o 
  -2   0   2     3707.52     3278.91     56.12 o 
  -1   0   2     1303.44     1172.75     29.66 o 
   0   0   2     1662.31     1393.93     14.67 o 
   2   0   2     2654.33     2751.73     66.68 o 
   3   0   2     2583.32     2504.73     34.34 o 
   4   0   2       49.28       46.05      6.73 o 
   5   0   2      125.50      119.29     15.57 o 
   6   0   2       20.86       23.15      7.43 o 
   7   0   2      412.91      551.93     18.62 o 
   8   0   2       67.62       38.33     15.18 o 
   9   0   2       83.53      116.86     33.71 o 
  10   0   2      117.91      141.74     30.27 o 
  11   0   2       61.82       54.83     19.56 o 
  12   0   2        1.53        1.49      8.84 o 
  13   0   2       24.42       18.93      7.59 o 
 -13   1   2       80.79       84.96     19.41 o 
 -12   1   2        3.55        8.27      6.11 o 
 -11   1   2       33.92       41.06      7.95 o 
 -10   1   2      440.56      474.91     22.51 o 
  -9   1   2      158.17      208.93     19.43 o 
  -8   1   2     3679.48     3928.30     57.12 o 
  -7   1   2     2474.58     2609.55     33.40 o 
  -6   1   2      370.37      319.55      9.57 o 
  -5   1   2      563.78      540.69     12.50 o 
  -4   1   2      171.07      169.39      5.59 o 
  -3   1   2       40.24       34.23      2.77 o 
  -2   1   2    26721.28    27173.48    160.50 o 
  -1   1   2    32569.68    33194.30    160.39 o 
   0   1   2       74.64       54.99      2.79 o 
   1   1   2    10780.54    10851.75     70.17 o 
   2   1   2        0.21        2.19      1.45 o 
   3   1   2       52.51       47.60      5.17 o 
   4   1   2      878.71      854.75     13.45 o 
   5   1   2     1346.72     1260.57     69.66 o 
   6   1   2      831.91      905.99     19.69 o 
   7   1   2      218.68      244.98     13.41 o 
   8   1   2        5.47        4.54      4.19 o 
   9   1   2       16.65       24.63      6.46 o 
  10   1   2        0.83        6.31      4.72 o 
  11   1   2        8.74       20.12      6.69 o 
  12   1   2      118.15      106.55     27.68 o 
 -13   2   2       78.90       72.63     22.96 o 
 -12   2   2      115.95       99.64     22.15 o 
 -11   2   2      118.77      106.45     13.92 o 
 -10   2   2      447.85      457.84     16.79 o 
  -9   2   2      404.96      413.83     25.89 o 
  -8   2   2       38.76       43.82      7.09 o 
  -7   2   2     2552.20     2602.21     36.80 o 
  -6   2   2     2826.85     2853.06     30.09 o 
  -5   2   2     1603.67     1546.00     22.65 o 
  -4   2   2       24.14       18.65      2.05 o 
  -3   2   2     1788.90     1649.08     21.26 o 
  -2   2   2     2005.19     1933.25     15.95 o 
  -1   2   2      117.62       97.47      3.65 o 
   0   2   2     7723.10     7801.02     36.11 o 
   1   2   2    17596.66    17982.53     52.48 o 
   2   2   2     2726.35     2567.16     17.32 o 
   3   2   2     1018.16      993.28      8.51 o 
   4   2   2     1620.64     1558.15     30.72 o 
   5   2   2      194.44      180.17      7.81 o 
   6   2   2       39.98       53.88      7.23 o 
   7   2   2      142.53      153.69     19.34 o 
   8   2   2      263.96      299.19     25.77 o 
   9   2   2      178.55      189.17     27.25 o 
  10   2   2       10.15       19.29     10.36 o 
  11   2   2       10.11       13.70      6.51 o 
  12   2   2        8.32       10.30      7.46 o 
 -12   3   2       18.67       28.05      6.15 o 
 -11   3   2       82.22      101.67     13.53 o 
 -10   3   2      102.74      113.23     15.50 o 
  -9   3   2     2948.86     3011.67     45.62 o 
  -8   3   2      400.57      391.42     15.01 o 
  -7   3   2     1422.90     1346.09     27.39 o 
  -6   3   2     2434.72     2448.93     39.02 o 
  -5   3   2       40.22       35.62      4.46 o 
  -4   3   2      688.67      731.97      9.92 o 
  -3   3   2      935.47      830.33      8.28 o 
  -2   3   2     1986.93     1962.13     14.58 o 
  -1   3   2        0.76        3.12      0.86 o 
   0   3   2    30591.89    31913.32    177.58 o 
   1   3   2      371.89      350.21      5.32 o 
   2   3   2      172.81      156.26      4.37 o 
   3   3   2       53.61       56.74      5.49 o 
   4   3   2        1.40        4.32      2.60 o 
   5   3   2        0.17       10.21      4.54 o 
   6   3   2      698.62      810.84     14.34 o 
   7   3   2      187.73      181.95     14.77 o 
   8   3   2     1323.95     1349.83     22.63 o 
   9   3   2       22.24       25.26      7.90 o 
  10   3   2        4.13        8.50      5.49 o 
  11   3   2       80.85       70.67     15.64 o 
  12   3   2        6.63        5.59      5.20 o 
 -12   4   2      420.47      447.21     16.59 o 
 -11   4   2      323.32      253.26     25.74 o 
 -10   4   2      810.21      826.62     26.28 o 
  -9   4   2      169.81      136.98     20.60 o 
  -8   4   2       80.81       77.38     12.52 o 
  -7   4   2      301.47      294.49     15.52 o 
  -6   4   2     1109.12     1123.90     18.46 o 
  -5   4   2      103.08       67.72      8.00 o 
  -4   4   2     6882.25     7085.54     68.17 o 
  -3   4   2     4166.74     4050.13     26.91 o 
  -2   4   2     2604.26     2468.01     19.40 o 
  -1   4   2     1609.66     1546.34     12.62 o 
   0   4   2     1176.20     1098.78      9.66 o 
   1   4   2     6926.00     7173.24     32.32 o 
   2   4   2        2.70        5.25      1.34 o 
   3   4   2      229.22      212.90      4.13 o 
   4   4   2       18.71       20.35      3.19 o 
   5   4   2      723.01      677.15     14.36 o 
   6   4   2      443.03      427.06     24.93 o 
   7   4   2       10.78       19.57      4.93 o 
   8   4   2       59.51       61.53     10.79 o 
   9   4   2       80.05       68.47      8.92 o 
  10   4   2      142.94      114.05     24.46 o 
  11   4   2      184.70      227.76     45.45 o 
  12   4   2       10.80        9.89      5.67 o 
 -12   5   2      103.48       95.19     20.87 o 
 -11   5   2       19.32       23.37      5.61 o 
 -10   5   2      134.79      112.07     19.70 o 
  -9   5   2      629.04      574.69     20.02 o 
  -8   5   2      366.70      374.74     14.72 o 
  -7   5   2      608.63      614.63     16.19 o 
  -6   5   2     1634.90     1644.02     37.64 o 
  -5   5   2      122.83      114.65      8.61 o 
  -4   5   2      116.65      111.12      7.63 o 
  -3   5   2      933.93      856.82     11.44 o 
  -2   5   2        0.22        6.07      1.23 o 
  -1   5   2      163.02      169.43      2.76 o 
   0   5   2     5385.86     5648.12     21.29 o 
   1   5   2      941.22      945.94      8.03 o 
   2   5   2      119.42      125.77      3.80 o 
   3   5   2      494.17      485.39      5.94 o 
   4   5   2      223.77      206.57      7.86 o 
   5   5   2      412.49      388.32     10.28 o 
   6   5   2      309.28      338.96     12.15 o 
   7   5   2        7.92       12.70      4.01 o 
   8   5   2      428.89      417.12     11.95 o 
   9   5   2      256.30      243.94     24.94 o 
  10   5   2       15.94       19.90      6.10 o 
  11   5   2       13.91       11.16      5.26 o 
  12   5   2       56.01       65.38     17.99 o 
 -12   6   2        0.01        5.57      3.43 o 
 -11   6   2       77.98       71.64     12.52 o 
 -10   6   2        8.77       11.29      4.12 o 
  -9   6   2       17.05       13.65      4.36 o 
  -8   6   2        1.00        5.88      4.90 o 
  -7   6   2       73.86       75.24     10.33 o 
  -6   6   2      288.91      276.44      8.00 o 
  -5   6   2       87.06       81.79      8.85 o 
  -4   6   2      709.60      685.89      9.96 o 
  -3   6   2      472.66      448.96      7.98 o 
  -2   6   2      415.03      402.47      5.97 o 
  -1   6   2      764.92      743.77      6.65 o 
   0   6   2      824.16      813.07      8.74 o 
   1   6   2      179.28      184.64      2.93 o 
   2   6   2      250.23      265.54      3.83 o 
   3   6   2       55.60       51.40      4.60 o 
   4   6   2       52.82       49.73      6.30 o 
   5   6   2       51.43       63.11      9.72 o 
   6   6   2       25.15       37.82      7.24 o 
   7   6   2       86.30       94.64     11.85 o 
   8   6   2      108.95      121.27     17.31 o 
   9   6   2       24.90       31.95      6.72 o 
  10   6   2       16.65       11.67      4.55 o 
  11   6   2        4.62        3.61      3.04 o 
  12   6   2        9.88       14.18      7.75 o 
 -11   7   2        0.11        1.99      2.83 o 
 -10   7   2      116.93      105.11     16.59 o 
  -9   7   2      381.62      386.72     16.80 o 
  -8   7   2       20.58       34.57      5.57 o 
  -7   7   2        0.02        4.50      2.76 o 
  -6   7   2       65.72       72.29     11.21 o 
  -5   7   2      557.17      551.02      8.32 o 
  -4   7   2      137.52      125.82      5.29 o 
  -3   7   2        7.67       11.63      1.53 o 
  -2   7   2      853.10      830.52      9.19 o 
  -1   7   2       16.22       25.39      3.28 o 
   0   7   2     6885.33     7242.03     55.94 o 
   1   7   2     3757.07     3824.73     22.08 o 
   2   7   2     1740.72     1691.71     23.95 o 
   3   7   2     2145.96     2154.75     19.33 o 
   4   7   2       27.46       33.15      4.25 o 
   5   7   2      149.19      145.57      8.00 o 
   6   7   2      209.01      208.85      8.37 o 
   7   7   2      497.22      569.59     15.04 o 
   8   7   2      517.19      506.74     14.91 o 
   9   7   2      366.77      321.15     12.98 o 
  10   7   2        9.81        7.76      3.78 o 
  11   7   2       11.40        8.79      5.06 o 
 -11   8   2        0.23        8.18      4.66 o 
 -10   8   2      557.80      594.07     15.75 o 
  -9   8   2       55.74       58.60      7.62 o 
  -8   8   2        0.00        9.59      3.53 o 
  -7   8   2      175.45      179.30      7.80 o 
  -6   8   2       29.67       23.41      3.31 o 
  -5   8   2      122.20      125.29      6.54 o 
  -4   8   2      432.25      447.58      6.91 o 
  -3   8   2     1033.06     1032.66     16.48 o 
  -2   8   2      613.96      607.84      8.08 o 
  -1   8   2      591.05      586.85      8.76 o 
   0   8   2      174.87      160.28      3.06 o 
   1   8   2      124.54      146.72      3.97 o 
   2   8   2      153.06      159.88      4.09 o 
   3   8   2        2.52        2.50      1.10 o 
   4   8   2        6.07        9.40      1.68 o 
   5   8   2      122.30      115.63      6.46 o 
   6   8   2      275.16      282.86     10.89 o 
   7   8   2       82.03       83.82     13.29 o 
   8   8   2        1.17        7.94      3.87 o 
   9   8   2       45.82       39.91      8.14 o 
  10   8   2       47.37       46.93      9.77 o 
  11   8   2       83.41       52.68     13.28 o 
 -11   9   2       47.05       37.59      9.85 o 
 -10   9   2      518.22      546.48     23.41 o 
  -9   9   2       32.74       24.21      6.98 o 
  -8   9   2        9.05       12.48      3.01 o 
  -7   9   2       96.73      110.72      8.10 o 
  -6   9   2      206.36      204.52      9.81 o 
  -5   9   2       11.81        9.98      2.10 o 
  -4   9   2      260.89      255.98      5.42 o 
  -3   9   2      186.91      192.67      3.50 o 
  -2   9   2      323.95      319.21     10.39 o 
  -1   9   2      316.64      323.96      6.43 o 
   0   9   2      782.49      768.21     15.07 o 
   1   9   2       90.71      102.98      6.87 o 
   2   9   2      119.43      123.50      3.86 o 
   3   9   2       61.25       68.97      5.48 o 
   4   9   2      660.23      657.19     12.57 o 
   5   9   2      170.31      159.79     13.55 o 
   6   9   2        2.41        8.76      2.74 o 
   7   9   2        6.41        9.00      2.38 o 
   8   9   2      752.84      817.25     14.40 o 
   9   9   2      420.39      407.25     20.18 o 
  10   9   2        0.68        7.61      5.50 o 
  11   9   2        5.22        7.66      4.66 o 
 -10  10   2       86.17       94.03     19.92 o 
  -9  10   2       30.01       27.56      7.27 o 
  -8  10   2        7.77       10.75      4.32 o 
  -7  10   2       30.16       34.24      6.39 o 
  -6  10   2      130.47      132.04      9.11 o 
  -5  10   2      368.32      386.21     14.30 o 
  -4  10   2      897.03      937.08     25.17 o 
  -3  10   2        7.56       14.44      2.53 o 
  -2  10   2        5.73        8.68      2.36 o 
  -1  10   2      210.67      199.70      7.80 o 
   0  10   2      424.89      399.91      5.11 o 
   1  10   2      222.63      198.28      6.12 o 
   2  10   2      110.24       98.16      8.59 o 
   3  10   2      409.24      425.49      6.78 o 
   4  10   2       45.91       36.72      5.29 o 
   5  10   2       27.52       25.95      4.60 o 
   6  10   2       32.92       32.37      5.62 o 
   7  10   2       15.98       18.40      4.37 o 
   8  10   2        3.15       10.69      3.44 o 
   9  10   2       16.23       21.12      4.26 o 
  10  10   2       41.67       38.41      7.96 o 
 -10  11   2      120.71       85.64     21.49 o 
  -9  11   2       80.00       72.86     17.63 o 
  -8  11   2      539.99      581.31     17.80 o 
  -7  11   2      165.54      158.79     23.83 o 
  -6  11   2      346.11      352.59     10.03 o 
  -5  11   2       10.24       10.54      2.67 o 
  -4  11   2       52.43       53.86      8.99 o 
  -3  11   2       29.25       35.63      5.37 o 
  -2  11   2      735.10      745.91     13.82 o 
  -1  11   2     1875.24     1936.01     21.68 o 
   0  11   2       85.72       86.10     15.45 o 
   1  11   2      833.19      785.93     32.41 o 
   2  11   2       97.82      103.17      7.93 o 
   3  11   2       68.83       67.68      8.47 o 
   4  11   2       62.18       83.64     13.42 o 
   5  11   2       72.12       68.27     10.20 o 
   6  11   2       73.43       75.21     13.70 o 
   7  11   2      343.50      378.99     16.82 o 
   8  11   2      347.27      359.53     21.25 o 
   9  11   2       15.75       13.36      4.91 o 
  -9  12   2        1.53        6.51      4.04 o 
  -8  12   2       62.98       54.22     14.10 o 
  -7  12   2       19.07       16.10      5.56 o 
  -6  12   2      225.71      244.62     26.67 o 
  -5  12   2      162.86      175.75      8.32 o 
  -4  12   2        8.57       13.27      3.37 o 
  -3  12   2        5.88       17.45      3.77 o 
  -2  12   2       88.29       72.73      8.57 o 
  -1  12   2     1290.09     1338.55     55.85 o 
   0  12   2     1079.37     1091.58     17.50 o 
   1  12   2       29.65       42.43      8.34 o 
   2  12   2      427.32      430.46     11.90 o 
   3  12   2       16.21       13.14      2.79 o 
   4  12   2        0.38        5.84      2.38 o 
   5  12   2      431.26      437.80     12.87 o 
   6  12   2      155.37      133.69     16.56 o 
   7  12   2      166.12      186.11     12.49 o 
   8  12   2      190.79      147.36     20.26 o 
   9  12   2        9.20        7.24      4.71 o 
  -8  13   2      136.39      104.42     23.04 o 
  -7  13   2      403.21      448.84     22.57 o 
  -6  13   2       59.46       53.56     12.14 o 
  -5  13   2       62.47       78.53     33.48 o 
  -4  13   2       29.25       24.00      5.74 o 
  -3  13   2     1268.94     1269.18     24.89 o 
  -2  13   2      246.09      259.91     26.67 o 
  -1  13   2      387.77      401.27     14.05 o 
   0  13   2       91.07       82.76     18.64 o 
   1  13   2      103.74      108.48     21.84 o 
   2  13   2       15.76       18.96      7.88 o 
   3  13   2       79.53       89.35     15.71 o 
   4  13   2       10.60       16.47      4.76 o 
   5  13   2       50.06       49.38      8.85 o 
   6  13   2        0.04        4.68      3.57 o 
   7  13   2       87.72       74.01     22.61 o 
   8  13   2      373.97      393.85     21.71 o 
  -7  14   2      107.35      112.01     29.65 o 
  -6  14   2      266.92      227.39     65.71 o 
  -5  14   2      172.26      153.32     46.39 o 
  -4  14   2      273.99      273.86     64.06 o 
  -3  14   2      268.94      257.34     15.87 o 
  -2  14   2       12.14       14.72      4.96 o 
  -1  14   2       11.11        8.68      3.92 o 
   0  14   2       16.06       13.83      5.75 o 
   1  14   2        6.89        8.07      4.23 o 
   2  14   2      117.93      100.91     15.87 o 
   3  14   2        0.25        1.85      3.50 o 
   4  14   2      264.87      223.58     11.59 o 
   5  14   2        0.14        6.45      2.93 o 
   6  14   2      116.52      100.79     25.31 o 
   7  14   2       81.89       57.11     20.32 o 
  -6  15   2      173.58      147.29     49.12 o 
  -5  15   2       20.30       14.00      9.46 o 
  -4  15   2       62.54       41.85     18.70 o 
  -3  15   2       13.47       13.22      9.54 o 
  -2  15   2       33.78       28.68      8.08 o 
  -1  15   2       15.65       18.44      5.39 o 
   0  15   2      443.27      426.86     19.88 o 
   1  15   2      103.76       96.36     16.60 o 
   2  15   2        1.77        8.13      4.93 o 
   3  15   2       85.84       61.43     13.98 o 
   4  15   2      119.87      125.56     24.31 o 
   5  15   2      106.66       68.23     21.38 o 
   6  15   2      156.58      127.97     57.57 o 
  -4  16   2       88.22       74.47     31.45 o 
  -3  16   2       50.84       31.91     13.69 o 
  -2  16   2      160.02      112.17     40.36 o 
  -1  16   2      773.77      786.21     30.58 o 
   0  16   2      260.94      230.83     16.75 o 
   1  16   2      228.75      165.75     29.73 o 
   2  16   2        7.67        6.62      4.54 o 
   3  16   2       86.77       68.28     14.52 o 
   4  16   2       82.65       55.47     17.58 o 
  -1  17   2       28.44       26.20     10.72 o 
   0  17   2       73.18       76.89     28.00 o 
   1  17   2       13.77        8.64      5.25 o 
 -13   1   3        1.99        7.69     10.76 o 
 -12   1   3        8.58       10.68      5.74 o 
 -11   1   3       34.05       46.80      8.50 o 
 -10   1   3     1173.33     1254.61     31.47 o 
  -9   1   3       26.61       33.67      5.62 o 
  -8   1   3       91.54      106.02     10.77 o 
  -7   1   3      573.00      542.97     12.44 o 
  -6   1   3       62.00       78.12      7.34 o 
  -5   1   3      808.46      787.74     14.44 o 
  -4   1   3      397.30      403.88      5.66 o 
  -3   1   3      559.94      543.65      9.02 o 
  -2   1   3       19.01       21.83      2.06 o 
  -1   1   3        0.34        3.26      1.16 o 
   0   1   3     2032.61     2032.08      9.83 o 
   1   1   3      824.15      734.57     12.80 o 
   2   1   3     1414.84     1337.30     18.98 o 
   3   1   3     7178.20     7318.58     45.15 o 
   4   1   3      285.63      302.73     18.34 o 
   5   1   3     2564.07     2685.79     28.84 o 
   6   1   3        4.75       14.14      4.95 o 
   7   1   3      312.86      297.40     13.82 o 
   8   1   3     1306.99     1327.63     32.49 o 
   9   1   3      313.79      268.83     30.07 o 
  10   1   3        1.24        7.14      4.16 o 
  11   1   3        0.67        7.60      7.72 o 
  12   1   3       48.52       41.67     11.75 o 
 -12   2   3       20.16        8.13      5.88 o 
 -11   2   3        2.60       10.34      4.24 o 
 -10   2   3       28.83       35.00      6.40 o 
  -9   2   3      250.83      227.80     24.23 o 
  -8   2   3      489.49      480.33     13.25 o 
  -7   2   3      175.68      194.86     13.39 o 
  -6   2   3      160.45      173.70      8.63 o 
  -5   2   3      719.51      705.07     26.15 o 
  -4   2   3       27.12       27.65      2.54 o 
  -3   2   3      285.63      268.79      3.47 o 
  -2   2   3       81.44       83.63      2.89 o 
  -1   2   3     4184.19     4000.57     21.01 o 
   0   2   3     2184.22     2106.41     19.14 o 
   1   2   3     1506.84     1412.99     11.07 o 
   2   2   3      211.76      207.55      4.66 o 
   3   2   3       58.37       49.71      5.27 o 
   4   2   3      154.85      147.04     24.25 o 
   5   2   3       13.21       14.78      4.84 o 
   6   2   3     2848.98     2944.91     45.83 o 
   7   2   3       35.97       38.89      7.88 o 
   8   2   3     1690.41     1675.09     32.55 o 
   9   2   3      195.95      190.18     31.85 o 
  10   2   3      215.37      181.57     28.74 o 
  11   2   3      159.98      144.79     27.75 o 
  12   2   3       69.10       67.13     18.63 o 
 -12   3   3       72.81       58.67     11.52 o 
 -11   3   3       37.57       35.21      8.24 o 
 -10   3   3      425.09      426.82     18.51 o 
  -9   3   3      636.11      660.39     19.33 o 
  -8   3   3      455.25      477.79     13.50 o 
  -7   3   3        0.17        4.95      3.66 o 
  -6   3   3      963.07      949.19     17.62 o 
  -5   3   3     2595.83     2621.04     36.95 o 
  -4   3   3     1629.57     1733.42     28.80 o 
  -3   3   3      293.97      300.13      3.70 o 
  -2   3   3     1044.13      969.05     10.26 o 
  -1   3   3     1154.45     1092.35      8.67 o 
   0   3   3     1942.93     1914.54     19.49 o 
   1   3   3       11.32       17.46      1.97 o 
   2   3   3     1304.79     1274.23     13.55 o 
   3   3   3     1327.71     1336.25     16.81 o 
   4   3   3       46.28       67.42      7.22 o 
   5   3   3      173.61      180.76      8.22 o 
   6   3   3       10.07       11.76      2.97 o 
   7   3   3      725.01      681.42     16.76 o 
   8   3   3     1641.93     1680.14     32.31 o 
   9   3   3        0.57        5.23      5.47 o 
  10   3   3      203.91      203.10     27.95 o 
  11   3   3        3.07        5.23      5.07 o 
  12   3   3       28.23       34.43      9.56 o 
 -12   4   3       20.51       24.59      5.53 o 
 -11   4   3       11.93       17.12      5.06 o 
 -10   4   3      173.43      176.43     25.24 o 
  -9   4   3      237.23      266.65     23.98 o 
  -8   4   3      637.59      721.69     17.86 o 
  -7   4   3     1456.64     1464.80     33.48 o 
  -6   4   3     1384.93     1343.46     20.76 o 
  -5   4   3      109.25      117.51      9.33 o 
  -4   4   3      205.10      192.11      5.34 o 
  -3   4   3      150.00      138.63      2.62 o 
  -2   4   3      248.75      221.83      3.68 o 
  -1   4   3     2233.77     2200.70     11.98 o 
   0   4   3       25.12       28.06      2.61 o 
   1   4   3     6021.69     6251.05     27.68 o 
   2   4   3      164.65      160.90      3.44 o 
   3   4   3       15.49       25.80      3.25 o 
   4   4   3       17.41       18.84      2.98 o 
   5   4   3      430.86      437.77     11.91 o 
   6   4   3      558.21      567.39     19.11 o 
   7   4   3       10.87       12.52      3.41 o 
   8   4   3      266.28      285.97     16.30 o 
   9   4   3       15.62       31.30      6.80 o 
  10   4   3       48.63       56.80      9.87 o 
  11   4   3       11.29       11.38      8.26 o 
  12   4   3      133.75      119.46     26.56 o 
 -12   5   3      115.61       67.95     10.84 o 
 -11   5   3      486.52      487.87     17.03 o 
 -10   5   3       31.40       42.58      7.04 o 
  -9   5   3      885.36      903.48     27.00 o 
  -8   5   3       62.06       66.33     10.78 o 
  -7   5   3       34.37       38.97      5.61 o 
  -6   5   3     1164.22     1092.91     24.72 o 
  -5   5   3     3379.76     3399.43     44.61 o 
  -4   5   3      318.57      298.95      5.86 o 
  -3   5   3     4433.50     4596.50     27.63 o 
  -2   5   3       15.94       28.83      2.47 o 
  -1   5   3      500.58      486.34      4.98 o 
   0   5   3      267.71      273.19      4.36 o 
   1   5   3     2021.96     1930.63     19.86 o 
   2   5   3      797.04      766.41     10.07 o 
   3   5   3       52.78       65.19      4.59 o 
   4   5   3       11.64       13.43      2.93 o 
   5   5   3        1.51        6.89      3.43 o 
   6   5   3      330.03      326.28     19.83 o 
   7   5   3      153.20      165.99     11.32 o 
   8   5   3      116.93      107.65     14.85 o 
   9   5   3      319.48      302.79     19.06 o 
  10   5   3       38.93       40.96      9.86 o 
  11   5   3      206.05      201.57     26.27 o 
  12   5   3       51.00       41.48     10.16 o 
 -12   6   3      161.84      117.78     20.94 o 
 -11   6   3       31.09       34.10      6.37 o 
 -10   6   3       36.63       48.08      7.40 o 
  -9   6   3      388.02      454.61     23.95 o 
  -8   6   3      421.42      484.57     20.66 o 
  -7   6   3     1014.48      999.36     17.59 o 
  -6   6   3     1926.07     1922.41     44.97 o 
  -5   6   3     1299.70     1209.30     16.83 o 
  -4   6   3        0.41        3.31      1.25 o 
  -3   6   3       89.06       93.80      4.80 o 
  -2   6   3      105.62      100.15      3.47 o 
  -1   6   3     1744.35     1771.75     13.71 o 
   0   6   3       49.21       41.49      3.92 o 
   1   6   3      557.28      550.38      6.53 o 
   2   6   3       43.82       43.09      3.78 o 
   3   6   3      367.61      359.46      5.75 o 
   4   6   3       52.69       55.24      6.28 o 
   5   6   3      111.63      104.53     11.16 o 
   6   6   3     1740.91     1741.83     22.41 o 
   7   6   3      662.57      649.18     15.32 o 
   8   6   3      119.71      119.39     15.63 o 
   9   6   3        3.44        7.02      3.45 o 
  10   6   3       17.30       19.39      5.04 o 
  11   6   3       62.77       53.50     13.89 o 
  12   6   3       22.73       11.26      4.64 o 
 -11   7   3      456.59      480.38     16.71 o 
 -10   7   3      296.90      346.62     14.78 o 
  -9   7   3        7.49       13.24      6.49 o 
  -8   7   3       90.63      101.08     14.13 o 
  -7   7   3       11.78       13.40      2.73 o 
  -6   7   3      803.83      823.59     20.15 o 
  -5   7   3      784.62      760.63     13.42 o 
  -4   7   3     2944.33     2935.20     28.72 o 
  -3   7   3      750.86      721.96     13.47 o 
  -2   7   3      744.42      747.92     10.75 o 
  -1   7   3      116.55      127.19      3.49 o 
   0   7   3      732.67      748.85     11.78 o 
   1   7   3        0.38        3.97      1.11 o 
   2   7   3      322.24      313.11      6.15 o 
   3   7   3      674.90      683.94     13.29 o 
   4   7   3       48.80       56.75      5.78 o 
   5   7   3       85.67       89.17     10.69 o 
   6   7   3      105.88      115.93     11.63 o 
   7   7   3        0.00        3.64      3.19 o 
   8   7   3      533.51      533.32     17.58 o 
   9   7   3      450.26      454.76     15.16 o 
  10   7   3       84.08       84.82     14.89 o 
  11   7   3       28.53       26.06     10.71 o 
 -11   8   3        3.60        7.50      4.38 o 
 -10   8   3       20.70       14.05      5.73 o 
  -9   8   3      373.42      433.56     15.21 o 
  -8   8   3      752.54      811.87     24.32 o 
  -7   8   3       19.11       27.56      4.61 o 
  -6   8   3       27.07       23.78      3.48 o 
  -5   8   3      631.18      605.59      9.10 o 
  -4   8   3        0.83        2.83      1.59 o 
  -3   8   3      395.60      398.73      9.02 o 
  -2   8   3      398.89      413.41      6.38 o 
  -1   8   3     1272.35     1379.83     14.64 o 
   0   8   3     1889.21     1862.11     17.82 o 
   1   8   3      164.58      166.13      4.30 o 
   2   8   3       22.46       28.78      3.11 o 
   3   8   3      230.54      212.52      6.11 o 
   4   8   3      138.88      133.92      6.73 o 
   5   8   3      602.31      607.16     12.78 o 
   6   8   3       45.17       58.73      7.64 o 
   7   8   3      285.36      290.98     12.99 o 
   8   8   3      110.50      103.20     14.56 o 
   9   8   3        8.47       10.69      4.20 o 
  10   8   3        3.14        4.31      3.02 o 
  11   8   3        0.93        5.01      2.94 o 
 -11   9   3      249.81      254.58     32.10 o 
 -10   9   3      696.78      735.40     16.69 o 
  -9   9   3       21.17       34.83      6.90 o 
  -8   9   3       31.57       51.74      7.77 o 
  -7   9   3        4.22        6.05      2.74 o 
  -6   9   3       42.16       42.10      6.24 o 
  -5   9   3       57.46       59.91      6.97 o 
  -4   9   3     2503.05     2605.75     44.40 o 
  -3   9   3      399.35      402.74      5.94 o 
  -2   9   3      809.66      815.33      8.25 o 
  -1   9   3      196.92      188.07      5.65 o 
   0   9   3      488.14      507.09      8.77 o 
   1   9   3       69.82       75.46      4.89 o 
   2   9   3       19.03       26.81      2.93 o 
   3   9   3      195.36      199.84      5.98 o 
   4   9   3      535.64      533.20      9.23 o 
   5   9   3      503.90      520.33     12.75 o 
   6   9   3       74.41       71.76      9.70 o 
   7   9   3       22.92       20.97      3.96 o 
   8   9   3       33.86       32.76      6.37 o 
   9   9   3       58.31       45.80      8.85 o 
  10   9   3       20.33       20.22      5.15 o 
 -10  10   3        6.00       10.08      5.92 o 
  -9  10   3       17.69       17.99      8.14 o 
  -8  10   3       23.77       20.44      6.02 o 
  -7  10   3      448.19      483.98     23.12 o 
  -6  10   3      102.29       95.63      9.64 o 
  -5  10   3       38.75       39.22      5.51 o 
  -4  10   3      109.79      110.60      6.06 o 
  -3  10   3      132.70      129.48      5.25 o 
  -2  10   3       20.96       15.84      2.03 o 
  -1  10   3      434.56      487.23     16.73 o 
   0  10   3        3.93       10.01      1.35 o 
   1  10   3      797.40      837.97      9.02 o 
   2  10   3       89.22       74.27      4.61 o 
   3  10   3        1.23        2.92      1.31 o 
   4  10   3      796.93      782.23     11.99 o 
   5  10   3       16.25       24.31      4.50 o 
   6  10   3      244.58      226.65      9.77 o 
   7  10   3      255.25      262.29      9.73 o 
   8  10   3       69.49       57.78     10.10 o 
   9  10   3      110.99       94.37     20.39 o 
  10  10   3       26.85       26.04      6.28 o 
  -9  11   3      297.15      299.97     27.56 o 
  -8  11   3        4.16        8.42      4.05 o 
  -7  11   3      205.14      203.03     24.75 o 
  -6  11   3       15.30       18.57      4.98 o 
  -5  11   3      603.10      596.54     17.25 o 
  -4  11   3        1.23        2.78      2.17 o 
  -3  11   3      327.39      312.47     11.82 o 
  -2  11   3       22.90       25.96      4.08 o 
  -1  11   3      186.09      161.85      9.13 o 
   0  11   3     1010.50     1010.93     15.93 o 
   1  11   3        9.85        9.85      2.13 o 
   2  11   3      434.43      453.67     15.93 o 
   3  11   3        0.09        4.71      1.68 o 
   4  11   3      109.19      104.26     15.66 o 
   5  11   3       33.37       31.50      5.16 o 
   6  11   3       58.83       54.10      8.81 o 
   7  11   3       35.40       39.97      7.37 o 
   8  11   3       51.90       39.33      8.75 o 
   9  11   3       28.56       27.26      6.15 o 
  -9  12   3       61.95       49.61     16.02 o 
  -8  12   3       28.78       35.70      9.35 o 
  -7  12   3       24.62       33.95     14.31 o 
  -6  12   3        8.05        9.56      4.32 o 
  -5  12   3        1.09        4.66      6.65 o 
  -4  12   3      577.13      529.92     14.19 o 
  -3  12   3      208.40      210.12      7.15 o 
  -2  12   3       33.03       36.34      6.12 o 
  -1  12   3      192.30      205.58     14.13 o 
   0  12   3      380.62      398.85     13.61 o 
   1  12   3      428.62      408.11     19.64 o 
   2  12   3      143.95      153.75      9.26 o 
   3  12   3       36.67       34.66      6.13 o 
   4  12   3       20.17       14.24      4.89 o 
   5  12   3        5.38        7.72      2.81 o 
   6  12   3      268.18      219.33     22.45 o 
   7  12   3        6.77       10.44      4.31 o 
   8  12   3        3.08        9.65      4.57 o 
   9  12   3        6.02        8.85      4.10 o 
  -8  13   3        9.51        6.83      4.40 o 
  -7  13   3        3.97        7.27      2.80 o 
  -6  13   3       80.16       66.68     15.18 o 
  -5  13   3        0.27        5.87      5.79 o 
  -4  13   3       36.12       40.60     12.98 o 
  -3  13   3      226.20      185.89     13.14 o 
  -2  13   3      237.09      232.08     15.25 o 
  -1  13   3        4.33        7.84      2.78 o 
   0  13   3      247.60      254.14     11.50 o 
   1  13   3      109.07      111.75     23.26 o 
   2  13   3       84.74       86.36     20.84 o 
   3  13   3       29.77       31.04      8.86 o 
   4  13   3       12.50       12.08      4.94 o 
   5  13   3       33.92       32.96      9.01 o 
   6  13   3       48.47       37.17      9.36 o 
   7  13   3        4.95        4.19      4.22 o 
   8  13   3        4.37        8.60      8.45 o 
  -7  14   3       56.22       50.14     24.56 o 
  -6  14   3        3.66        1.64      5.55 o 
  -5  14   3       11.61       25.89      8.21 o 
  -4  14   3        1.24       11.50      8.21 o 
  -3  14   3        3.12        5.79      4.69 o 
  -2  14   3        0.02        1.23      3.48 o 
  -1  14   3      333.50      318.40     11.96 o 
   0  14   3       17.94       15.33      7.17 o 
   1  14   3        3.79        7.77      4.72 o 
   2  14   3       11.04       13.45      4.90 o 
   3  14   3      193.45      188.23     27.38 o 
   4  14   3       20.73       19.10      6.84 o 
   5  14   3        0.02        2.25      4.79 o 
   6  14   3       47.68       49.41     13.88 o 
   7  14   3       34.02       34.36      9.78 o 
  -6  15   3      142.72       98.01     32.31 o 
  -5  15   3      150.38      120.85     48.11 o 
  -4  15   3       59.08       47.01     14.86 o 
  -3  15   3       48.05       40.68     21.35 o 
  -2  15   3       19.19       20.49      9.54 o 
  -1  15   3      472.53      446.51     12.38 o 
   0  15   3      399.11      390.27     14.30 o 
   1  15   3        4.68        4.02      3.55 o 
   2  15   3       27.69       23.45      5.87 o 
   3  15   3       11.61        4.82      4.00 o 
   4  15   3        0.19        3.66      3.72 o 
   5  15   3        9.33       12.44      6.69 o 
  -3  16   3        1.41        8.29      4.30 o 
  -2  16   3       33.64       29.96     17.37 o 
  -1  16   3      118.63       95.59     34.89 o 
   0  16   3        0.01       10.87      5.79 o 
   1  16   3        6.47        5.01      3.76 o 
   2  16   3       48.82       37.86     14.16 o 
   3  16   3       14.89       16.12      7.02 o 
   4  16   3        1.65        9.49      5.58 o 
 -12   0   4       24.52       40.13     14.71 o 
 -11   0   4        0.04        7.27      6.81 o 
 -10   0   4      413.62      476.38     20.98 o 
  -9   0   4      693.55      711.14     21.48 o 
  -8   0   4     2750.73     2843.18     95.90 o 
  -7   0   4      105.71      108.01     14.09 o 
  -6   0   4     1458.57     1424.41     26.08 o 
  -5   0   4      189.23      198.29      8.27 o 
  -4   0   4      829.30      728.62     12.26 o 
  -3   0   4     5977.71     6236.39     53.97 o 
  -2   0   4     1500.91     1619.26     12.27 o 
  -1   0   4     5730.35     5888.27     28.19 o 
   0   0   4       79.91       64.77     13.61 o 
   1   0   4      625.56      570.24     32.78 o 
   2   0   4     1004.37      932.39     11.45 o 
   3   0   4       13.77        9.53      3.16 o 
   4   0   4     9920.61     9980.66     72.51 o 
   5   0   4        4.08       28.79     10.01 o 
   6   0   4     1184.75     1121.63     31.52 o 
   7   0   4      685.78      687.26     24.64 o 
   8   0   4       41.83       38.64     10.87 o 
   9   0   4      212.94      278.63     49.91 o 
  10   0   4     1031.71     1022.60     33.32 o 
  11   0   4      228.52      331.74     59.61 o 
  12   0   4       41.35       68.44     26.20 o 
 -12   1   4      406.60      434.81     33.88 o 
 -11   1   4       33.00       36.62      8.09 o 
 -10   1   4       39.02       29.62      6.00 o 
  -9   1   4       21.34       28.49      4.83 o 
  -8   1   4      645.44      670.03     16.33 o 
  -7   1   4      608.23      627.52     13.19 o 
  -6   1   4      223.59      281.97      6.78 o 
  -5   1   4     1342.25     1522.95     13.57 o 
  -4   1   4       26.63       34.50      2.96 o 
  -3   1   4      118.29      112.39      4.21 o 
  -2   1   4      125.26      121.90      3.15 o 
  -1   1   4     1397.57     1302.08     10.28 o 
   0   1   4     2414.72     2309.19     12.37 o 
   1   1   4    19544.48    20485.56     87.69 o 
   2   1   4        0.10        6.83      2.15 o 
   3   1   4        5.60        9.90      2.25 o 
   4   1   4      807.75      760.76     26.95 o 
   5   1   4       11.17       21.73      9.54 o 
   6   1   4      613.50      523.88     22.60 o 
   7   1   4     1656.19     1667.25     25.71 o 
   8   1   4        0.74        7.49      6.03 o 
   9   1   4      824.95      799.02     20.88 o 
  10   1   4      169.51      155.54     29.09 o 
  11   1   4        6.05        9.24      4.32 o 
  12   1   4        0.16        4.17      3.76 o 
 -12   2   4       42.64       44.88     10.50 o 
 -11   2   4      375.45      401.11     17.39 o 
 -10   2   4      125.93      115.65     16.07 o 
  -9   2   4      209.44      187.01     20.88 o 
  -8   2   4        0.85        6.97      3.71 o 
  -7   2   4      306.97      306.38     10.33 o 
  -6   2   4      477.19      471.69      9.21 o 
  -5   2   4      662.56      678.19      9.43 o 
  -4   2   4       45.23       55.90      3.70 o 
  -3   2   4       49.97       55.83      3.16 o 
  -2   2   4      455.87      450.63      7.05 o 
  -1   2   4       58.58       62.14      6.33 o 
   0   2   4      189.07      188.10      5.91 o 
   1   2   4      938.53      907.10     14.17 o 
   2   2   4      162.21      145.38      4.45 o 
   3   2   4      439.97      464.79      8.57 o 
   4   2   4      196.72      230.40      9.34 o 
   5   2   4      313.70      308.21     12.46 o 
   6   2   4        0.33        6.92      3.87 o 
   7   2   4        0.27        6.12      4.45 o 
   8   2   4      256.76      290.34     20.87 o 
   9   2   4        3.25        4.46      6.73 o 
  10   2   4      285.30      277.30     14.96 o 
  11   2   4      358.11      312.36     27.17 o 
  12   2   4      182.95      161.82     27.37 o 
 -12   3   4       22.68       17.69      4.88 o 
 -11   3   4      130.21       96.29     19.92 o 
 -10   3   4        0.00        5.35      4.32 o 
  -9   3   4      521.97      501.84     17.99 o 
  -8   3   4      221.76      222.98      9.84 o 
  -7   3   4     2107.61     2157.51     32.07 o 
  -6   3   4      309.79      254.62     11.54 o 
  -5   3   4     3255.60     3445.76     54.52 o 
  -4   3   4      156.48      169.58      4.71 o 
  -3   3   4       46.15       47.30      2.99 o 
  -2   3   4      165.11      178.69      4.91 o 
  -1   3   4      223.50      205.71      4.43 o 
   0   3   4     1083.48     1018.91      9.03 o 
   1   3   4     5452.72     5616.37     54.06 o 
   2   3   4       42.02       52.97      5.88 o 
   3   3   4      100.87       97.30      8.40 o 
   4   3   4        3.34        7.50      3.23 o 
   5   3   4      300.72      268.50     11.89 o 
   6   3   4     1297.12     1215.45     27.98 o 
   7   3   4        1.59        4.84      3.76 o 
   8   3   4     1284.34     1240.63     22.23 o 
   9   3   4      213.23      234.88     37.41 o 
  10   3   4       39.73       52.08      9.68 o 
  11   3   4      158.74      150.95     23.98 o 
  12   3   4       12.04       25.09     10.64 o 
 -12   4   4       12.09        9.54      5.21 o 
 -11   4   4      148.94      118.24     19.72 o 
 -10   4   4       79.22       51.83      8.75 o 
  -9   4   4      475.90      434.61     17.60 o 
  -8   4   4       10.60        9.15      4.96 o 
  -7   4   4        3.31        6.69      1.99 o 
  -6   4   4        9.80        8.79      2.42 o 
  -5   4   4       33.28       41.64      4.56 o 
  -4   4   4      586.32      639.03      9.38 o 
  -3   4   4        1.79        5.95      2.21 o 
  -2   4   4      150.19      153.47      4.76 o 
  -1   4   4      511.83      492.74      7.45 o 
   0   4   4      379.60      360.51      4.60 o 
   1   4   4      320.69      291.85      4.65 o 
   2   4   4       56.24       49.29      4.06 o 
   3   4   4     1902.14     1915.67     13.89 o 
   4   4   4       27.17       42.91      6.62 o 
   5   4   4     1136.13     1220.21     19.27 o 
   6   4   4      991.27     1002.88     20.49 o 
   7   4   4       79.98       85.06     18.37 o 
   8   4   4      252.94      259.47     13.69 o 
   9   4   4       17.28       16.11      5.60 o 
  10   4   4       85.33       77.51     15.63 o 
  11   4   4        2.69       14.94      7.90 o 
  12   4   4      395.52      436.29     19.75 o 
 -12   5   4       14.24       25.70      7.47 o 
 -11   5   4        0.35        3.23      3.29 o 
 -10   5   4       37.72       49.45      9.75 o 
  -9   5   4      158.27      147.86     18.03 o 
  -8   5   4       59.77       66.56      9.41 o 
  -7   5   4        1.87        4.32      2.25 o 
  -6   5   4      594.81      560.91     17.93 o 
  -5   5   4     1055.40     1060.75     17.22 o 
  -4   5   4       33.67       28.69      2.17 o 
  -3   5   4      132.71      120.13      9.62 o 
  -2   5   4      212.81      221.10      6.52 o 
  -1   5   4      752.95      757.44      6.13 o 
   0   5   4     1246.20     1290.43     11.16 o 
   1   5   4     1107.60     1116.28     12.84 o 
   2   5   4     1261.48     1271.12     10.10 o 
   3   5   4       94.08       88.38      7.83 o 
   4   5   4      652.31      671.22     13.30 o 
   5   5   4      102.34      109.36     13.84 o 
   6   5   4     1395.01     1394.86     22.33 o 
   7   5   4       14.91       15.18      3.70 o 
   8   5   4     1016.95     1018.86     25.35 o 
   9   5   4       45.33       51.59     11.36 o 
  10   5   4      163.32      165.56     22.75 o 
  11   5   4        0.50        7.39      4.67 o 
  12   5   4      260.42      307.84     26.60 o 
 -12   6   4        3.38        3.71      3.30 o 
 -11   6   4        4.52       10.71      4.09 o 
 -10   6   4      208.09      213.25     11.83 o 
  -9   6   4      180.77      196.14     25.86 o 
  -8   6   4       80.17       89.06     12.83 o 
  -7   6   4        0.66        2.85      2.42 o 
  -6   6   4       55.66       53.65      6.74 o 
  -5   6   4       20.10       21.69      2.31 o 
  -4   6   4        0.69        2.96      2.62 o 
  -3   6   4        0.98        2.87      2.13 o 
  -2   6   4       79.59       80.91      5.31 o 
  -1   6   4      757.24      749.02     12.04 o 
   0   6   4      220.25      198.06      3.52 o 
   1   6   4      108.55      107.31      3.60 o 
   2   6   4     1261.46     1241.87     14.62 o 
   3   6   4      577.07      562.85      9.73 o 
   4   6   4      267.51      302.87     10.14 o 
   5   6   4      526.09      559.13     15.03 o 
   6   6   4      712.15      679.65     16.76 o 
   7   6   4      245.96      222.74     11.21 o 
   8   6   4     1241.90     1253.75     19.47 o 
   9   6   4       55.05       64.55     13.83 o 
  10   6   4        0.00        7.80      5.95 o 
  11   6   4       52.86       58.66     13.27 o 
 -11   7   4       19.25       14.31      8.72 o 
 -10   7   4       31.30       36.73      8.76 o 
  -9   7   4      192.01      206.89     13.06 o 
  -8   7   4      445.17      447.54     24.47 o 
  -7   7   4      113.32      110.55      9.26 o 
  -6   7   4      308.17      309.15     12.65 o 
  -5   7   4      865.24      819.21     16.96 o 
  -4   7   4       35.88       40.31      2.55 o 
  -3   7   4       26.00       24.36      2.75 o 
  -2   7   4     2518.40     2544.75     25.08 o 
  -1   7   4      215.33      205.92      4.66 o 
   0   7   4        5.83        9.12      1.40 o 
   1   7   4     1124.25     1168.96     20.45 o 
   2   7   4      309.53      316.76     10.37 o 
   3   7   4        4.84        6.36      1.87 o 
   4   7   4      426.67      419.48      8.43 o 
   5   7   4      435.65      428.55      9.01 o 
   6   7   4      163.60      162.78     10.08 o 
   7   7   4      286.10      316.10     12.86 o 
   8   7   4       60.87       62.59      9.97 o 
   9   7   4      147.69      146.18     22.26 o 
  10   7   4        3.41        3.75      4.14 o 
  11   7   4       12.64       11.99      4.97 o 
 -11   8   4      126.49      115.84     16.03 o 
 -10   8   4       25.89       34.58      8.60 o 
  -9   8   4       86.55       85.13     12.82 o 
  -8   8   4       31.05       36.49      5.75 o 
  -7   8   4       15.40       13.29      3.68 o 
  -6   8   4       53.38       58.55      6.64 o 
  -5   8   4        6.18        6.47      2.19 o 
  -4   8   4        1.99        1.87      1.17 o 
  -3   8   4      254.69      255.35      5.71 o 
  -2   8   4       82.33       79.24      3.38 o 
  -1   8   4      181.00      166.02      5.36 o 
   0   8   4      117.78      119.94      5.61 o 
   1   8   4       55.19       64.57      5.69 o 
   2   8   4      858.07      856.30     14.61 o 
   3   8   4       89.59       74.05      9.19 o 
   4   8   4      209.25      213.60      7.91 o 
   5   8   4      283.48      274.70     11.26 o 
   6   8   4        9.74       12.71      2.79 o 
   7   8   4        0.91        3.51      3.54 o 
   8   8   4       17.51       15.18      3.46 o 
   9   8   4       68.39       69.31     12.90 o 
  10   8   4        2.49        6.49      3.59 o 
  11   8   4        0.00        4.93      3.98 o 
 -10   9   4      156.48      158.19     22.02 o 
  -9   9   4       36.73       41.63      7.91 o 
  -8   9   4      136.81      127.82      9.95 o 
  -7   9   4       61.41       60.13      8.50 o 
  -6   9   4      195.89      188.33      5.81 o 
  -5   9   4       50.48       38.58      4.45 o 
  -4   9   4       23.69       25.49      3.39 o 
  -3   9   4        2.62        2.90      1.60 o 
  -2   9   4       38.98       32.67      2.95 o 
  -1   9   4      124.53      115.92      5.07 o 
   0   9   4       14.71       13.04      1.65 o 
   1   9   4      296.02      280.84      7.76 o 
   2   9   4        4.58        5.76      1.38 o 
   3   9   4      647.13      630.93     22.39 o 
   4   9   4       39.06       43.40      5.47 o 
   5   9   4       39.60       39.68      5.70 o 
   6   9   4       24.20       24.59      4.32 o 
   7   9   4        0.02        3.35      2.21 o 
   8   9   4      219.09      200.10     10.90 o 
   9   9   4        7.62        9.09      3.22 o 
  10   9   4       13.47       12.02      5.41 o 
 -10  10   4      328.38      355.27     21.67 o 
  -9  10   4       53.66       58.80     11.84 o 
  -8  10   4       79.56       68.48     10.86 o 
  -7  10   4        3.15        7.91      3.38 o 
  -6  10   4       25.52       30.57      5.27 o 
  -5  10   4       16.93       14.55      2.49 o 
  -4  10   4       57.04       47.27      5.82 o 
  -3  10   4        6.20        9.33      1.49 o 
  -2  10   4      222.35      233.24      4.47 o 
  -1  10   4      322.35      316.94      7.60 o 
   0  10   4        0.21        2.10      0.90 o 
   1  10   4        8.73       12.14      1.60 o 
   2  10   4       56.72       49.34      4.66 o 
   3  10   4      696.09      697.37     11.37 o 
   4  10   4       82.03       59.15      7.64 o 
   5  10   4      759.40      826.44     13.45 o 
   6  10   4       99.50       95.85     11.14 o 
   7  10   4      137.81      123.27     13.47 o 
   8  10   4      730.48      752.94     15.75 o 
   9  10   4      412.80      422.03     18.03 o 
  10  10   4       42.86       31.17      7.07 o 
  -9  11   4        1.56       11.10      6.96 o 
  -8  11   4      417.16      416.49     19.49 o 
  -7  11   4      309.14      325.82     29.91 o 
  -6  11   4      115.20      111.19     15.18 o 
  -5  11   4        5.98        5.59      4.03 o 
  -4  11   4      157.43      153.34      8.40 o 
  -3  11   4        2.16        2.96      1.27 o 
  -2  11   4     1849.79     1827.12     38.70 o 
  -1  11   4       43.03       38.16      4.42 o 
   0  11   4      144.07      128.54      6.48 o 
   1  11   4      160.78      167.82      7.23 o 
   2  11   4       36.15       31.39      4.73 o 
   3  11   4       54.07       54.27      7.52 o 
   4  11   4      323.74      330.23     10.97 o 
   5  11   4        6.53        7.90      1.94 o 
   6  11   4        4.63       13.16      4.60 o 
   7  11   4      130.24      130.22     18.63 o 
   8  11   4        7.49        9.50      4.07 o 
   9  11   4       19.81       14.69      6.18 o 
  -9  12   4      197.41      162.77     24.28 o 
  -8  12   4       78.49       58.41     16.58 o 
  -7  12   4        0.22        6.63      4.05 o 
  -6  12   4      103.38      100.05     18.67 o 
  -5  12   4      236.63      216.50     21.60 o 
  -4  12   4      247.61      241.19     16.11 o 
  -3  12   4       43.91       46.46      8.23 o 
  -2  12   4      127.80      137.39      8.32 o 
  -1  12   4      306.04      286.96      8.12 o 
   0  12   4      174.84      165.88     14.00 o 
   1  12   4      229.03      241.17     15.16 o 
   2  12   4       83.99       70.34     10.50 o 
   3  12   4       11.51       18.24      3.69 o 
   4  12   4       37.05       33.47      6.74 o 
   5  12   4        7.62        9.57      4.36 o 
   6  12   4        8.26        6.32      4.87 o 
   7  12   4       32.80       36.22      8.11 o 
   8  12   4       20.53       24.03      6.95 o 
  -8  13   4       96.31       77.42     23.40 o 
  -7  13   4      274.45      298.26     23.19 o 
  -6  13   4        2.32        4.87      4.72 o 
  -5  13   4        9.42       10.17      8.45 o 
  -4  13   4       18.74       21.90      7.74 o 
  -3  13   4      140.55      188.67     29.18 o 
  -2  13   4      140.66      128.87     19.21 o 
  -1  13   4       86.76      103.67     14.67 o 
   0  13   4      344.81      371.00     13.31 o 
   1  13   4       27.73       41.45      9.39 o 
   2  13   4       18.03       19.91      4.88 o 
   3  13   4       64.35       58.39     13.51 o 
   4  13   4       18.33       19.31      4.94 o 
   5  13   4        0.02        6.48      3.31 o 
   6  13   4        7.01       11.14      6.22 o 
   7  13   4       34.64       36.45     12.22 o 
  -7  14   4       14.60        9.23      9.46 o 
  -6  14   4       39.00       49.05     16.43 o 
  -5  14   4      142.91      135.32     47.87 o 
  -4  14   4       52.73       66.33     19.56 o 
  -3  14   4       17.58       11.11      9.46 o 
  -2  14   4        7.88        6.73      5.24 o 
  -1  14   4       24.33       24.12      6.34 o 
   0  14   4      137.73      133.26     10.18 o 
   1  14   4        2.63        7.49      3.49 o 
   2  14   4       84.44       56.26     15.75 o 
   3  14   4       55.75       52.36     13.95 o 
   4  14   4      210.43      173.75     12.71 o 
   5  14   4       26.75       26.96      7.68 o 
   6  14   4      272.16      297.20     14.93 o 
  -5  15   4      154.83      134.78     34.50 o 
  -4  15   4        8.72        4.77      5.79 o 
  -3  15   4      176.91      184.45     48.89 o 
  -2  15   4       50.44       51.16     15.33 o 
  -1  15   4        0.31        6.18      6.65 o 
   0  15   4       72.91       54.60     15.74 o 
   1  15   4       30.81       27.07      7.89 o 
   2  15   4       24.13       22.79      7.06 o 
   3  15   4       60.79       35.68      9.78 o 
   4  15   4      206.66      209.97     17.95 o 
   5  15   4        8.57        8.53      5.58 o 
  -3  16   4       84.43       68.37     27.14 o 
  -2  16   4        0.49        3.29      4.54 o 
  -1  16   4      181.58      139.39     30.98 o 
   0  16   4      198.17      153.86     50.92 o 
   1  16   4       55.58       45.29     17.05 o 
   2  16   4       22.88        7.46      4.18 o 
   3  16   4       12.36        7.17      3.90 o 
 -12   1   5        1.38        4.59      2.76 o 
 -11   1   5       18.37       29.95      6.59 o 
 -10   1   5       79.19       79.23      9.42 o 
  -9   1   5       16.67       11.78      3.99 o 
  -8   1   5      677.12      688.27     14.96 o 
  -7   1   5       73.34       83.02      9.42 o 
  -6   1   5     1265.69     1276.71     22.47 o 
  -5   1   5      968.06      973.86     15.61 o 
  -4   1   5     1390.18     1364.58     15.19 o 
  -3   1   5       69.25       75.68      4.48 o 
  -2   1   5      262.01      296.39      6.31 o 
  -1   1   5      371.39      381.96      6.30 o 
   0   1   5        0.29        2.87      1.98 o 
   1   1   5     1578.12     1571.74     34.99 o 
   2   1   5      187.11      207.37      8.81 o 
   3   1   5     2182.94     2137.74     22.88 o 
   4   1   5      328.57      374.12     10.97 o 
   5   1   5      513.92      542.26     16.41 o 
   6   1   5       83.36       90.37     13.61 o 
   7   1   5      789.89      736.52     19.20 o 
   8   1   5       43.23       47.65      9.37 o 
   9   1   5      107.21      101.50     20.65 o 
  10   1   5       20.58       34.28      7.59 o 
  11   1   5       27.31       35.97      9.09 o 
  12   1   5        8.98        7.34      5.97 o 
 -12   2   5      394.39      416.19     20.10 o 
 -11   2   5       22.94       37.42      7.45 o 
 -10   2   5      113.22      118.88     15.43 o 
  -9   2   5       53.47       39.32      7.25 o 
  -8   2   5      491.99      472.13     14.28 o 
  -7   2   5       20.90       25.32      3.99 o 
  -6   2   5      801.50      794.25     10.58 o 
  -5   2   5       83.81       86.84      5.84 o 
  -4   2   5     3512.95     3448.83     31.80 o 
  -3   2   5     2003.26     1952.11     12.59 o 
  -2   2   5      749.09      783.23     11.98 o 
  -1   2   5        0.02        3.51      1.41 o 
   0   2   5        2.21        4.84      1.89 o 
   1   2   5      300.70      283.87      5.76 o 
   2   2   5      753.74      831.10     10.86 o 
   4   2   5      878.79     1010.79     15.40 o 
   5   2   5      304.95      308.82     12.57 o 
   6   2   5        5.02        9.01      3.98 o 
   7   2   5      445.55      466.73     19.95 o 
   8   2   5     1700.50     1553.06     26.88 o 
   9   2   5     1575.87     1660.87     42.21 o 
  10   2   5      109.09       99.55     16.23 o 
  11   2   5        8.44        8.77      4.14 o 
  12   2   5        0.02        6.11      3.62 o 
 -12   3   5        1.92       14.94      8.32 o 
 -11   3   5        1.61        9.59      4.22 o 
 -10   3   5        6.22       12.58      5.14 o 
  -9   3   5      105.00      120.83     17.68 o 
  -8   3   5      975.20      971.86     17.74 o 
  -7   3   5      840.76      851.38     25.76 o 
  -6   3   5       85.32       93.40     10.42 o 
  -5   3   5      136.64      126.29      7.34 o 
  -4   3   5       75.71       89.44      5.15 o 
  -3   3   5      275.36      281.51      7.44 o 
  -2   3   5     1458.87     1558.56     12.07 o 
  -1   3   5     1484.92     1529.31     12.55 o 
   0   3   5      269.10      273.87      4.55 o 
   1   3   5      152.01      130.88      5.90 o 
   2   3   5      207.87      185.96      4.80 o 
   3   3   5       19.17       25.64      5.54 o 
   4   3   5     1335.78     1401.92     24.56 o 
   5   3   5       16.77       24.39      5.66 o 
   6   3   5     1810.46     1803.31     39.11 o 
   7   3   5     1385.19     1415.38     27.93 o 
   8   3   5       43.14       58.82      9.60 o 
   9   3   5      279.78      280.77     28.05 o 
  10   3   5       65.19       78.40     17.24 o 
  11   3   5      178.57      160.93     30.00 o 
  12   3   5      226.32      178.80     37.47 o 
 -12   4   5       68.30       33.79      9.12 o 
 -11   4   5      199.27      204.95     22.79 o 
 -10   4   5      107.37       97.33     14.79 o 
  -9   4   5      217.57      197.53     20.11 o 
  -8   4   5        9.05       16.50      5.25 o 
  -7   4   5      231.75      231.62     11.11 o 
  -6   4   5      398.78      398.34     19.41 o 
  -5   4   5      401.11      379.63     11.73 o 
  -4   4   5        2.50        8.52      3.09 o 
  -3   4   5       30.46       28.68      3.93 o 
  -2   4   5      317.62      332.81      8.46 o 
  -1   4   5      233.70      246.76      5.19 o 
   0   4   5       44.42       51.38      3.54 o 
   1   4   5       52.48       63.64      5.20 o 
   2   4   5       10.59       16.20      2.28 o 
   3   4   5      365.29      343.90      8.96 o 
   4   4   5        4.55        6.40      4.50 o 
   5   4   5       26.89       40.55      8.21 o 
   6   4   5       80.72       80.62     10.81 o 
   7   4   5      468.26      510.07     27.30 o 
   8   4   5      608.76      607.65     16.11 o 
   9   4   5     1087.78     1105.14     29.41 o 
  10   4   5       12.63       32.12      9.42 o 
  11   4   5       21.65       25.30     10.29 o 
  12   4   5       31.20       34.78     10.49 o 
 -12   5   5      116.60       95.25     19.24 o 
 -11   5   5      199.34      206.65     23.52 o 
 -10   5   5       22.91       23.06      4.91 o 
  -9   5   5        2.81        9.57      4.96 o 
  -8   5   5       56.27       65.67      9.81 o 
  -7   5   5     1417.91     1439.94     47.64 o 
  -6   5   5      194.33      206.56      7.68 o 
  -5   5   5       54.18       68.21     10.50 o 
  -4   5   5      470.76      485.77     12.40 o 
  -3   5   5       37.57       50.36      5.02 o 
  -2   5   5     1222.66     1286.26     19.79 o 
  -1   5   5      396.60      343.87      4.70 o 
   0   5   5      276.40      301.84      6.58 o 
   1   5   5     1334.08     1400.68     12.61 o 
   2   5   5        0.41        3.89      1.70 o 
   3   5   5      102.55      104.48     12.17 o 
   4   5   5      957.14      956.42     22.32 o 
   5   5   5      555.98      514.99     12.02 o 
   6   5   5     1688.74     1695.63     29.35 o 
   7   5   5        4.13        7.99      4.80 o 
   8   5   5     1510.24     1457.37     30.90 o 
   9   5   5       18.93       21.48      7.97 o 
  10   5   5      453.52      408.23     17.91 o 
  11   5   5      371.76      388.99     15.51 o 
 -11   6   5      248.31      241.25     14.40 o 
 -10   6   5       18.92       13.87      5.31 o 
  -9   6   5       23.81       22.58      6.11 o 
  -8   6   5      194.53      182.02     19.05 o 
  -7   6   5      416.86      417.75     11.96 o 
  -6   6   5      260.69      228.33     14.61 o 
  -5   6   5      511.41      510.66     13.40 o 
  -4   6   5     1394.37     1366.84     21.92 o 
  -3   6   5      242.14      229.47      6.55 o 
  -2   6   5      348.75      328.67      8.45 o 
  -1   6   5        0.30        2.34      1.60 o 
   0   6   5     1403.02     1376.70     12.90 o 
   1   6   5     2691.01     2723.48     29.95 o 
   2   6   5       22.85       28.82      3.36 o 
   3   6   5     1152.51     1232.35     17.52 o 
   4   6   5     2109.90     2165.83     30.33 o 
   5   6   5      232.99      200.11     10.23 o 
   6   6   5       74.09       86.22     12.30 o 
   7   6   5      132.95      155.61     26.37 o 
   8   6   5     3921.64     4144.18    116.79 o 
   9   6   5        0.09        9.34      4.74 o 
  10   6   5      283.74      313.63     18.98 o 
  11   6   5      278.13      270.49     29.30 o 
 -11   7   5       63.41       67.62     11.69 o 
 -10   7   5      300.24      312.41     13.42 o 
  -9   7   5      109.05      107.48     15.81 o 
  -8   7   5      252.03      212.14     12.88 o 
  -7   7   5      300.77      314.23     11.59 o 
  -6   7   5        1.15        5.63      3.42 o 
  -5   7   5        8.74       11.37      3.99 o 
  -4   7   5        1.37        5.99      3.40 o 
  -3   7   5     1184.36     1220.56     23.27 o 
  -2   7   5      127.33      121.13     11.19 o 
  -1   7   5      366.73      410.50      7.52 o 
   0   7   5      888.51      853.90      9.39 o 
   1   7   5        0.96        5.38      1.47 o 
   2   7   5        1.59        5.35      1.90 o 
   3   7   5       74.80       88.08     10.35 o 
   4   7   5     2907.29     2941.35     31.01 o 
   5   7   5     2823.49     2958.95     37.93 o 
   6   7   5      342.77      334.26     10.17 o 
   7   7   5       26.96       34.64      7.30 o 
   8   7   5        6.59        7.00      5.83 o 
   9   7   5       59.51       40.34      8.68 o 
  10   7   5        9.92       12.26      5.76 o 
  11   7   5      115.91      108.32     23.14 o 
 -11   8   5       29.57       30.06     10.52 o 
 -10   8   5       81.99       96.75     13.17 o 
  -9   8   5        4.95        4.42      4.40 o 
  -8   8   5      405.89      387.83     20.06 o 
  -7   8   5       18.89       16.97      4.90 o 
  -6   8   5      203.54      218.52     14.30 o 
  -5   8   5      303.94      273.51      9.13 o 
  -4   8   5      157.34      146.50      8.90 o 
  -3   8   5        4.07        4.61      2.13 o 
  -2   8   5      185.63      189.11      4.07 o 
  -1   8   5        2.82        5.09      1.39 o 
   0   8   5       78.51       64.00      5.51 o 
   1   8   5        5.13        6.40      1.93 o 
   2   8   5      224.94      228.76      9.17 o 
   3   8   5     1182.52     1162.39     13.94 o 
   4   8   5        0.06        2.25      1.81 o 
   5   8   5      135.45      143.69     12.76 o 
   6   8   5      218.29      246.69     10.29 o 
   7   8   5        2.50        9.49      3.47 o 
   8   8   5      200.19      184.52     22.55 o 
   9   8   5       20.44       24.12      6.62 o 
  10   8   5      304.08      263.35     17.83 o 
 -10   9   5      200.10      209.56     24.83 o 
  -9   9   5      147.55      172.95     11.81 o 
  -8   9   5        5.80       12.35      4.25 o 
  -7   9   5      360.33      383.04     18.64 o 
  -6   9   5        0.08        5.51      3.17 o 
  -5   9   5       55.71       74.58      9.90 o 
  -4   9   5        1.85        3.43      1.61 o 
  -3   9   5       64.68       59.53      7.01 o 
  -2   9   5      196.19      202.59      6.88 o 
  -1   9   5       32.60       41.41      4.46 o 
   0   9   5        5.33        2.42      1.05 o 
   1   9   5      580.08      564.02     13.95 o 
   2   9   5      165.15      170.40     12.81 o 
   3   9   5      119.78      136.33     10.83 o 
   4   9   5      134.38      147.77     14.35 o 
   5   9   5      295.43      324.55      7.97 o 
   6   9   5       37.07       38.85      6.87 o 
   7   9   5     1646.88     1730.15     19.30 o 
   8   9   5      190.27      190.42     18.50 o 
   9   9   5        0.15        4.95      3.66 o 
  10   9   5       66.03       53.29     15.17 o 
 -10  10   5       59.85       38.15     15.41 o 
  -9  10   5        0.20        7.68      3.27 o 
  -8  10   5       97.99      107.50     12.40 o 
  -7  10   5      287.89      287.67     23.36 o 
  -6  10   5      100.27       97.87     15.01 o 
  -5  10   5      427.53      437.73     20.17 o 
  -4  10   5        2.71        1.32      1.71 o 
  -3  10   5      325.58      298.92     12.55 o 
  -2  10   5      146.82      137.35      5.15 o 
  -1  10   5       28.91       28.06      3.23 o 
   0  10   5      541.13      567.09     10.33 o 
   1  10   5       58.32       68.18      6.06 o 
   2  10   5        6.49        7.63      2.20 o 
   3  10   5      736.33      757.36     10.29 o 
   4  10   5      197.20      213.19      9.34 o 
   5  10   5        0.04        4.50      1.90 o 
   6  10   5       11.66       10.71      3.12 o 
   7  10   5      211.71      222.02     14.62 o 
   8  10   5      206.03      146.47     21.69 o 
   9  10   5      298.60      306.82     32.01 o 
  -9  11   5       58.15       64.88     16.09 o 
  -8  11   5      235.02      235.41     25.47 o 
  -7  11   5       16.90       16.47      5.60 o 
  -6  11   5       56.88       55.48     13.61 o 
  -5  11   5      164.60      162.08     16.85 o 
  -4  11   5       75.24       82.89     17.23 o 
  -3  11   5       10.68        8.88      2.04 o 
  -2  11   5      737.46      702.81     16.64 o 
  -1  11   5        1.14        1.30      1.19 o 
   0  11   5      254.74      276.53      6.37 o 
   1  11   5       35.80       30.22      4.26 o 
   2  11   5       49.99       52.25      7.17 o 
   3  11   5      331.74      335.61      8.90 o 
   4  11   5        6.23       10.48      2.98 o 
   5  11   5       52.66       49.72      7.54 o 
   6  11   5      174.97      156.15     19.57 o 
   7  11   5       10.28       10.64      3.93 o 
   8  11   5        0.01        4.32      3.90 o 
   9  11   5       31.38       29.59      7.39 o 
  -8  12   5       74.00       56.05     14.79 o 
  -7  12   5       10.78       20.57      8.06 o 
  -6  12   5        9.30        8.82      3.89 o 
  -5  12   5        5.64        5.48      4.98 o 
  -4  12   5        0.83        7.12      4.11 o 
  -3  12   5        0.98        5.52      4.96 o 
  -2  12   5      140.51      146.08      8.93 o 
  -1  12   5      589.30      602.30     19.73 o 
   0  12   5       16.95       20.43      5.51 o 
   1  12   5       29.38       32.20      5.56 o 
   2  12   5      293.02      301.85      9.60 o 
   3  12   5       31.62       24.94      5.50 o 
   4  12   5        6.78        8.69      3.15 o 
   5  12   5      250.36      248.74      9.07 o 
   6  12   5       22.48       18.92      5.24 o 
   7  12   5        0.90        3.30      3.64 o 
   8  12   5        7.95        6.51      3.31 o 
  -7  13   5       43.42       43.76     11.49 o 
  -6  13   5        1.97        5.56      5.15 o 
  -5  13   5       11.58       19.95      7.59 o 
  -4  13   5       35.49       41.22     15.96 o 
  -3  13   5        0.83        7.82      6.26 o 
  -2  13   5      126.96      137.51     41.30 o 
  -1  13   5        8.57        7.75      3.30 o 
   0  13   5        2.38        2.13      4.42 o 
   1  13   5        0.02        1.16      3.29 o 
   2  13   5       17.72       32.37      8.04 o 
   3  13   5       42.16       31.48      7.74 o 
   4  13   5       48.86       33.61      9.95 o 
   5  13   5       49.05       52.30     11.74 o 
   6  13   5       60.69       56.74     17.22 o 
   7  13   5      177.36      161.97     38.30 o 
  -6  14   5      286.74      328.45     20.34 o 
  -5  14   5       70.62       71.18     24.09 o 
  -4  14   5       28.71       26.91     10.48 o 
  -3  14   5       57.97       36.76     15.49 o 
  -2  14   5       73.56       71.49     25.89 o 
  -1  14   5      151.12      132.82     43.49 o 
   0  14   5       40.26       51.50      9.70 o 
   1  14   5        0.73        2.56      2.52 o 
   2  14   5        1.72        3.39      3.15 o 
   3  14   5       10.46        5.20      3.03 o 
   4  14   5       48.27       39.10     10.97 o 
   5  14   5       52.66       55.04     12.59 o 
   6  14   5       14.99       14.68      4.03 o 
  -5  15   5      151.55      112.72     44.82 o 
  -4  15   5       27.46       21.67     12.05 o 
  -3  15   5       12.68       12.59      7.90 o 
  -2  15   5       18.61        8.14      8.68 o 
  -1  15   5      126.42      140.41     38.95 o 
   0  15   5        4.92        8.60      5.48 o 
   1  15   5        1.98        2.82      6.96 o 
   2  15   5       13.74       13.00      5.21 o 
   3  15   5        3.86        9.72      5.13 o 
   4  15   5        7.62        9.71      5.33 o 
  -3  16   5       45.00       41.93     14.00 o 
  -2  16   5       12.59        9.54      7.27 o 
  -1  16   5       23.74       20.49     10.33 o 
   0  16   5       89.20       83.62     30.19 o 
   1  16   5        9.27        9.07      7.51 o 
   2  16   5       22.44       14.39      5.71 o 
 -12   0   6        1.24        0.00      7.98 o 
 -11   0   6       53.75       57.50     12.63 o 
 -10   0   6        6.67       11.81      5.92 o 
  -9   0   6       43.75       42.49      9.87 o 
  -8   0   6     1191.13     1116.57     33.24 o 
  -7   0   6      391.83      374.23     15.66 o 
  -6   0   6       77.62       84.20      9.02 o 
  -5   0   6     1325.71     1415.97     20.05 o 
  -4   0   6        0.05        3.65      3.03 o 
  -3   0   6      192.19      198.13     10.14 o 
  -2   0   6      175.34      184.26      7.41 o 
  -1   0   6     5644.59     5934.76     48.89 o 
   0   0   6     5886.78     4957.40     60.86 o 
   1   0   6     3954.67     3942.08     52.57 o 
   2   0   6     4506.58     4409.92     47.17 o 
   3   0   6       10.04       10.40     10.17 o 
   4   0   6      499.75      438.12     18.07 o 
   5   0   6     1319.75     1209.63     34.26 o 
   6   0   6     1433.27     1420.98     32.46 o 
   7   0   6      157.32      193.36     25.27 o 
   8   0   6     3565.65     3426.75     58.51 o 
   9   0   6        0.11        2.97      4.15 o 
  10   0   6        2.56        4.38      4.15 o 
  11   0   6       19.03       26.83      9.70 o 
  12   0   6      966.25     1062.72     47.40 o 
 -12   1   6      140.98      157.88     25.41 o 
 -11   1   6        5.28        8.24      3.56 o 
 -10   1   6       27.02       28.41      6.42 o 
  -9   1   6      549.20      571.79     15.25 o 
  -8   1   6      552.49      497.77     10.66 o 
  -7   1   6       12.97       20.11      4.83 o 
  -6   1   6       36.03       51.92      5.76 o 
  -5   1   6      379.14      331.61     10.98 o 
  -4   1   6     3185.44     3376.92     29.37 o 
  -3   1   6        6.47       19.81      2.25 o 
  -2   1   6     1178.40     1186.48     18.08 o 
  -1   1   6     1276.08     1338.12     20.83 o 
   0   1   6      908.65      910.72     30.29 o 
   1   1   6     4019.91     4060.08    132.35 o 
   2   1   6     8464.98     8785.97    188.05 o 
   3   1   6      641.70      553.35     15.61 o 
   4   1   6     1174.56     1237.87     27.22 o 
   5   1   6       83.17       92.62     16.79 o 
   6   1   6        0.01        6.21      4.42 o 
   7   1   6       47.23       61.08     11.86 o 
   8   1   6     1981.85     2068.67     29.20 o 
   9   1   6      580.81      663.44     26.55 o 
  10   1   6      686.18      660.98     33.48 o 
  11   1   6       28.87       20.84      7.12 o 
  12   1   6      224.39      220.90     16.01 o 
 -12   2   6        0.80        6.57      2.63 o 
 -11   2   6        2.61        5.03      3.35 o 
 -10   2   6        3.28        5.77      3.78 o 
  -9   2   6       25.43       28.19      7.04 o 
  -8   2   6      986.52     1022.25     13.51 o 
  -7   2   6       88.03       89.33      8.67 o 
  -6   2   6       18.24       15.55      2.51 o 
  -5   2   6      321.72      318.46      7.12 o 
  -4   2   6       56.76       61.63      5.52 o 
  -3   2   6     1603.08     1614.12     12.27 o 
  -2   2   6        3.91        7.28      2.56 o 
  -1   2   6      214.00      187.82      6.93 o 
   0   2   6     4420.63     4472.66     54.99 o 
   1   2   6     1838.52     1813.96     47.05 o 
   2   2   6       50.70       48.55      8.46 o 
   3   2   6      589.12      616.89     11.95 o 
   4   2   6       23.89       52.78      9.20 o 
   5   2   6       64.17       59.39     10.36 o 
   6   2   6      598.52      561.91     14.53 o 
   7   2   6     1739.16     1787.80     34.73 o 
   8   2   6     1170.33     1180.67     25.75 o 
   9   2   6      144.47      142.93     25.88 o 
  10   2   6        2.50        3.41      4.47 o 
  11   2   6       26.22       25.79      7.80 o 
 -12   3   6        1.91        4.81      4.06 o 
 -11   3   6       32.39       20.07      7.10 o 
 -10   3   6        4.50        4.90      4.01 o 
  -9   3   6      537.41      542.83     18.84 o 
  -8   3   6      211.22      201.72     22.64 o 
  -7   3   6      111.06      117.66     12.12 o 
  -6   3   6      226.85      223.61     10.27 o 
  -5   3   6       10.84        9.26      2.05 o 
  -4   3   6      573.79      616.81     10.04 o 
  -3   3   6     1043.09     1043.26     13.05 o 
  -2   3   6      938.95      963.01      8.71 o 
  -1   3   6      134.16      131.87     10.45 o 
   0   3   6       11.69       24.01      5.13 o 
   1   3   6      177.54      173.74      6.66 o 
   2   3   6      352.20      290.23     10.05 o 
   3   3   6     2542.57     2570.53     44.98 o 
   4   3   6      135.64      126.68     15.96 o 
   5   3   6       18.69       32.52      6.33 o 
   6   3   6      359.86      353.24     14.31 o 
   7   3   6      708.17      718.16     19.52 o 
   8   3   6       24.55       37.98      8.69 o 
   9   3   6     1125.38     1016.10     24.84 o 
  10   3   6      644.62      631.93     19.81 o 
  11   3   6      729.62      748.98     20.71 o 
 -12   4   6      144.13      119.63     24.32 o 
 -11   4   6        2.81        8.12      4.63 o 
 -10   4   6      128.64       95.19     20.38 o 
  -9   4   6       10.00        8.82      4.16 o 
  -8   4   6      918.23      922.26     18.51 o 
  -7   4   6      113.23       89.88     12.13 o 
  -6   4   6      572.23      563.23     12.76 o 
  -5   4   6      132.70      102.02     10.80 o 
  -4   4   6      896.86      879.18     16.25 o 
  -3   4   6      162.14      150.14     11.29 o 
  -2   4   6      614.84      625.66      6.95 o 
  -1   4   6      781.66      809.07      8.53 o 
   0   4   6        0.77        5.03      1.66 o 
   1   4   6     1199.78     1251.84     39.50 o 
   2   4   6      110.59      100.12     12.92 o 
   3   4   6       67.21       64.31      9.22 o 
   4   4   6      564.58      528.13     18.65 o 
   5   4   6     1215.38     1199.39     25.74 o 
   6   4   6      618.54      568.93     20.65 o 
   7   4   6     2571.22     2756.14     33.79 o 
   8   4   6      187.11      200.13     32.30 o 
   9   4   6      442.48      415.34     19.56 o 
  10   4   6       24.74       30.26      7.61 o 
  11   4   6      171.04      157.86     28.72 o 
 -11   5   6       80.29       64.64     12.61 o 
 -10   5   6        1.25        5.33      3.05 o 
  -9   5   6      319.34      344.05     17.00 o 
  -8   5   6       51.26       57.16     10.03 o 
  -7   5   6      537.20      536.01     14.60 o 
  -6   5   6      109.14      101.43      6.70 o 
  -5   5   6       74.79       80.34     11.96 o 
  -4   5   6      370.00      367.71     11.97 o 
  -3   5   6       33.02       50.77      6.45 o 
  -2   5   6       23.87       23.56      4.13 o 
  -1   5   6     2176.03     2165.74     23.31 o 
   0   5   6      846.62      806.28     19.98 o 
   1   5   6        0.02        2.05      1.32 o 
   2   5   6      634.53      693.93     13.67 o 
   3   5   6        5.18        9.66      3.47 o 
   4   5   6        0.12        4.61      3.21 o 
   5   5   6      346.39      346.30     11.40 o 
   6   5   6       11.06       17.53      4.43 o 
   7   5   6       60.72       72.99     16.45 o 
   8   5   6      136.44      137.94     23.02 o 
   9   5   6      138.25      135.65     20.69 o 
  10   5   6       40.51       30.32      7.62 o 
  11   5   6      215.16      190.97     26.83 o 
 -11   6   6        6.33       11.78      4.75 o 
 -10   6   6        7.21       15.04      8.11 o 
  -9   6   6      227.47      180.85     29.41 o 
  -8   6   6      264.00      275.76     16.24 o 
  -7   6   6      411.38      433.67     15.82 o 
  -6   6   6       93.64       91.52     13.60 o 
  -5   6   6      300.52      305.43     12.13 o 
  -4   6   6        9.85       14.77      5.48 o 
  -3   6   6      230.21      218.90      8.74 o 
  -2   6   6      534.18      557.64     11.06 o 
  -1   6   6     1977.81     2092.78     25.07 o 
   0   6   6       19.83       22.78      3.36 o 
   1   6   6       66.03       81.86      9.30 o 
   2   6   6        0.09        4.65      2.09 o 
   3   6   6     2622.48     2763.71     36.67 o 
   4   6   6        0.18        4.82      3.28 o 
   5   6   6       65.01       62.94     12.71 o 
   6   6   6      639.57      642.68     27.45 o 
   7   6   6       76.03       97.76     14.89 o 
   8   6   6       35.79       45.95      9.00 o 
   9   6   6        0.01        3.24      5.33 o 
  10   6   6        4.48       10.28      5.99 o 
  11   6   6        5.13        5.99      3.63 o 
 -11   7   6        4.80        4.96      3.97 o 
 -10   7   6        2.51        7.28      4.08 o 
  -9   7   6      128.46      127.64     20.09 o 
  -8   7   6       40.50       31.34      6.81 o 
  -7   7   6      146.08      164.99     19.99 o 
  -6   7   6      716.30      708.03     14.90 o 
  -5   7   6       27.87       37.54      6.80 o 
  -4   7   6        1.21        7.41      3.31 o 
  -3   7   6      377.66      370.62      8.99 o 
  -2   7   6      749.25      726.92     14.25 o 
  -1   7   6      363.24      368.04      9.70 o 
   0   7   6       10.87       12.76      2.80 o 
   1   7   6        1.55        4.32      1.72 o 
   2   7   6        4.11        8.17      2.42 o 
   3   7   6       46.16       46.71      5.75 o 
   4   7   6      284.74      266.75     10.15 o 
   5   7   6       39.29       43.21      7.15 o 
   6   7   6       31.29       47.38     10.07 o 
   7   7   6       21.94       17.46      6.48 o 
   8   7   6      161.15      148.36     27.93 o 
   9   7   6        9.20        8.74      4.89 o 
  10   7   6        1.50        2.82      3.85 o 
 -10   8   6       13.04       16.43      7.12 o 
  -9   8   6        0.03        8.73      3.81 o 
  -8   8   6      319.08      286.30     20.54 o 
  -7   8   6      304.65      323.27     12.45 o 
  -6   8   6        0.00        7.25      2.91 o 
  -5   8   6       71.48       72.57     12.18 o 
  -4   8   6      547.49      548.04     18.86 o 
  -3   8   6      503.93      501.97     11.21 o 
  -2   8   6       20.97       26.41      4.42 o 
  -1   8   6        0.54        2.73      1.43 o 
   0   8   6      144.63      140.16      7.28 o 
   1   8   6      125.43      127.62      8.58 o 
   2   8   6      595.61      616.58     14.09 o 
   3   8   6      104.89      106.76     12.09 o 
   4   8   6       69.17       62.59      7.96 o 
   5   8   6       92.42       96.50     11.39 o 
   6   8   6      211.90      186.82     16.11 o 
   7   8   6      679.79      710.00     17.59 o 
   8   8   6      166.48      160.08     23.28 o 
   9   8   6       17.27       23.21      7.29 o 
  10   8   6        1.92        5.24      4.36 o 
 -10   9   6        6.22       11.66      5.59 o 
  -9   9   6       60.03       46.63      8.63 o 
  -8   9   6       44.75       51.74      9.65 o 
  -7   9   6       12.79       17.88      5.87 o 
  -6   9   6     1031.50     1080.89     31.02 o 
  -5   9   6        4.95        8.33      3.59 o 
  -4   9   6      302.95      272.85     29.68 o 
  -3   9   6      258.77      251.57      8.76 o 
  -2   9   6        3.44        4.77      3.17 o 
  -1   9   6       57.45       58.30      5.85 o 
   0   9   6       73.96       77.90      6.40 o 
   1   9   6      130.26      132.59     10.21 o 
   2   9   6      131.90      119.53     11.76 o 
   3   9   6      355.05      367.09     12.51 o 
   4   9   6      138.70      162.54     10.33 o 
   5   9   6       85.93      105.03      7.21 o 
   6   9   6       57.88       56.66      9.42 o 
   7   9   6      148.95      122.01     16.56 o 
   8   9   6      208.36      178.37     23.73 o 
   9   9   6        5.29       10.46      5.10 o 
  -9  10   6      353.31      348.56     15.01 o 
  -8  10   6      229.04      256.51     30.48 o 
  -7  10   6      177.10      157.89     17.79 o 
  -6  10   6      176.09      208.42     20.55 o 
  -5  10   6        7.20        6.06      3.27 o 
  -4  10   6      189.78      187.59     14.88 o 
  -3  10   6      456.48      439.59     12.21 o 
  -2  10   6      612.68      589.82     11.77 o 
  -1  10   6      687.71      732.28     24.66 o 
   0  10   6        6.81       10.87      2.54 o 
   1  10   6        3.12        4.45      2.88 o 
   2  10   6        3.00        4.33      2.57 o 
   3  10   6      660.13      680.07     23.85 o 
   4  10   6      485.99      488.11     13.47 o 
   5  10   6      200.66      197.02     10.01 o 
   6  10   6      104.02      122.90      8.64 o 
   7  10   6        1.04        3.80      2.92 o 
   8  10   6        3.15        6.24      3.56 o 
   9  10   6      127.32       86.75     24.15 o 
  -9  11   6      315.00      306.39     30.28 o 
  -8  11   6       19.70       13.80      4.97 o 
  -7  11   6      392.90      402.37     45.19 o 
  -6  11   6      150.26      171.42     42.04 o 
  -5  11   6       16.02       13.83      5.55 o 
  -4  11   6       47.40       43.77     11.08 o 
  -3  11   6       26.79       32.01      5.63 o 
  -2  11   6       38.32       37.41      6.24 o 
  -1  11   6        1.94        3.58      1.44 o 
   0  11   6        0.15        3.98      2.49 o 
   1  11   6      560.67      575.72      9.85 o 
   2  11   6      302.43      287.91      9.60 o 
   3  11   6      101.60       97.38      9.95 o 
   4  11   6      130.99      127.30     15.53 o 
   5  11   6        8.37       10.72      3.89 o 
   6  11   6      471.24      530.68     13.06 o 
   7  11   6        6.92       10.01      4.30 o 
   8  11   6      181.97      147.94     22.82 o 
  -8  12   6        0.59        4.76      5.44 o 
  -7  12   6      181.17      161.98     31.84 o 
  -6  12   6        0.52        7.19      5.69 o 
  -5  12   6       37.09       35.41     10.65 o 
  -4  12   6       46.03       34.93     11.03 o 
  -3  12   6       16.96       22.84      6.96 o 
  -2  12   6       25.42       23.53      6.71 o 
  -1  12   6      153.07      148.01     10.38 o 
   0  12   6      258.32      271.16     15.33 o 
   1  12   6       87.37       78.58     11.76 o 
   2  12   6      399.12      419.62     13.90 o 
   3  12   6       24.79       27.62      8.52 o 
   4  12   6       63.99       68.85     11.81 o 
   5  12   6      173.95      192.56     13.55 o 
   6  12   6       53.97       59.02     13.34 o 
   7  12   6       51.46       42.36     11.47 o 
  -7  13   6       77.16       62.08     18.70 o 
  -6  13   6      245.42      272.06     37.70 o 
  -5  13   6        2.62        5.55      5.32 o 
  -4  13   6       36.20       32.31     15.10 o 
  -3  13   6        7.20        4.69      7.51 o 
  -2  13   6        7.12        5.87      6.10 o 
  -1  13   6       20.23       24.95     11.26 o 
   0  13   6       63.91       56.74     14.15 o 
   1  13   6      101.10      103.91     15.45 o 
   2  13   6       10.86       12.68      4.60 o 
   3  13   6      401.61      383.22     15.95 o 
   4  13   6      252.28      233.73     28.54 o 
   5  13   6       24.96       18.81      5.59 o 
   6  13   6       59.22       53.76     14.32 o 
   7  13   6      552.12      584.50     27.38 o 
  -6  14   6       50.75       45.68     24.48 o 
  -5  14   6        2.37        5.01      7.04 o 
  -4  14   6       46.01       55.15     18.23 o 
  -3  14   6        6.07        5.79      9.39 o 
  -2  14   6      774.80      766.42     49.28 o 
  -1  14   6        4.41        0.00      6.73 o 
   0  14   6        0.08        0.00      6.65 o 
   1  14   6       44.10       35.20     12.83 o 
   2  14   6       12.45        9.44      5.40 o 
   3  14   6      217.92      217.43     14.45 o 
   4  14   6       60.23       47.25     16.49 o 
   5  14   6        9.43        6.48      4.39 o 
  -4  15   6        0.35        3.29      6.34 o 
  -3  15   6       64.28       34.65     17.60 o 
  -2  15   6       68.99       55.15     24.87 o 
  -1  15   6       91.13       66.41     32.78 o 
   0  15   6       38.94       30.43     10.79 o 
   1  15   6       17.29       16.04      7.59 o 
   2  15   6       38.92       40.99     15.88 o 
   3  15   6      117.94       82.80     27.70 o 
   4  15   6      113.02       76.25     28.70 o 
  -1  16   6       71.43       53.27     31.45 o 
   0  16   6        8.12       19.56     10.40 o 
   1  16   6      101.92       89.02     38.56 o 
 -12   1   7       24.72       20.59      6.01 o 
 -11   1   7       23.53       31.56      7.07 o 
 -10   1   7        7.12        8.43      3.26 o 
  -9   1   7       63.11       52.90      8.80 o 
  -8   1   7        2.63        5.66      2.69 o 
  -7   1   7      397.89      384.73      9.43 o 
  -6   1   7     2265.52     2282.50     33.53 o 
  -5   1   7       73.81       66.32      6.68 o 
  -4   1   7        8.87        9.46      1.92 o 
  -3   1   7      980.83     1035.65     15.03 o 
  -2   1   7      241.89      242.57      6.11 o 
  -1   1   7     1145.18     1178.70     11.80 o 
   0   1   7      545.04      491.60     10.55 o 
   1   1   7       30.20       25.53      5.94 o 
   2   1   7     1180.76     1279.46     28.59 o 
   3   1   7      200.20      242.00      9.85 o 
   4   1   7      386.00      402.21     13.22 o 
   5   1   7       98.19      111.55     18.94 o 
   6   1   7       45.36       53.71      8.99 o 
   7   1   7       71.04       52.11      8.89 o 
   8   1   7     1551.49     1440.03     36.71 o 
   9   1   7       49.86       45.31      9.94 o 
  10   1   7        0.90        3.05      3.84 o 
  11   1   7       67.37       70.11     16.89 o 
 -12   2   7        5.73       11.81      4.45 o 
 -11   2   7       35.01       31.52      7.37 o 
 -10   2   7       14.95       21.77      5.70 o 
  -9   2   7      496.38      441.75     13.03 o 
  -8   2   7      409.05      333.78     14.38 o 
  -7   2   7     2865.87     2981.60     35.51 o 
  -6   2   7     1647.53     1700.21     24.07 o 
  -5   2   7      432.38      443.07      7.95 o 
  -4   2   7       15.40       24.41      3.16 o 
  -3   2   7     1139.63     1282.36     16.04 o 
  -2   2   7     6640.86     7426.62     69.23 o 
  -1   2   7     3204.73     3573.08     42.91 o 
   0   2   7      167.93      149.30     12.36 o 
   1   2   7      459.54      421.56      9.53 o 
   2   2   7     1115.22     1098.83     23.32 o 
   3   2   7       46.06      119.08     19.07 o 
   4   2   7      769.86      860.49     20.97 o 
   5   2   7      251.49      252.78      9.51 o 
   6   2   7     1200.56     1180.96     30.97 o 
   7   2   7      193.80      188.10     22.91 o 
   8   2   7      104.96       99.14     20.35 o 
   9   2   7       48.58       68.26     12.49 o 
  10   2   7      190.36      206.12     29.88 o 
  11   2   7       93.83       85.23     19.73 o 
 -11   3   7        0.07        3.97      2.98 o 
 -10   3   7       23.12       23.58      5.99 o 
  -9   3   7      184.78      176.78     17.28 o 
  -8   3   7      246.63      235.10     22.71 o 
  -7   3   7     1755.62     1794.77     18.11 o 
  -6   3   7       53.85       53.56      5.71 o 
  -5   3   7       24.07       24.91      4.69 o 
  -4   3   7      186.71      178.82      7.71 o 
  -3   3   7      364.72      325.04      6.77 o 
  -2   3   7       94.47       83.90      6.76 o 
  -1   3   7      514.34      509.54      9.72 o 
   0   3   7      385.07      347.34      8.73 o 
   1   3   7     2546.39     2469.87     31.53 o 
   2   3   7      858.07      895.17     17.64 o 
   3   3   7      598.05      613.40     14.79 o 
   4   3   7      169.93      157.12     15.25 o 
   5   3   7        0.05        2.45      3.66 o 
   6   3   7      118.61      123.14     15.46 o 
   7   3   7       91.77      111.07     18.35 o 
   8   3   7     1531.49     1444.57     49.59 o 
   9   3   7      117.17      153.37     25.82 o 
  10   3   7        0.23        3.93      4.42 o 
  11   3   7       24.38       18.23      9.54 o 
 -11   4   7        0.20        4.31      3.57 o 
 -10   4   7       27.68       18.86      5.15 o 
  -9   4   7        4.86        5.85      3.58 o 
  -8   4   7      151.50      147.28     18.45 o 
  -7   4   7       11.62       14.07      6.86 o 
  -6   4   7        0.00        3.64      2.02 o 
  -5   4   7      227.42      217.49     13.23 o 
  -4   4   7      702.13      677.95     14.62 o 
  -3   4   7       93.86      115.40     16.54 o 
  -2   4   7      811.73      817.07     10.31 o 
  -1   4   7        7.33       15.55      2.49 o 
   0   4   7       95.46       99.82     10.12 o 
   1   4   7       66.24       74.36      8.73 o 
   2   4   7       10.66       13.36      2.54 o 
   3   4   7      578.04      556.11     13.58 o 
   4   4   7     2710.61     2802.69     41.32 o 
   5   4   7     2020.09     2025.02     41.07 o 
   6   4   7      238.34      228.39     30.33 o 
   7   4   7      577.28      559.44     19.99 o 
   8   4   7      341.17      364.37     17.55 o 
   9   4   7      171.17      206.34     31.50 o 
  10   4   7      277.90      224.50     28.47 o 
  11   4   7      241.79      241.63     34.48 o 
 -11   5   7        5.33        7.34      4.69 o 
 -10   5   7        8.55        8.42      4.58 o 
  -9   5   7      289.04      305.48     23.99 o 
  -8   5   7       14.42       20.40      4.89 o 
  -7   5   7       90.03       93.71     13.89 o 
  -6   5   7     1333.73     1377.64     24.11 o 
  -5   5   7      384.08      361.30     11.32 o 
  -4   5   7      491.23      475.61     12.20 o 
  -3   5   7      723.43      774.56     16.56 o 
  -2   5   7        2.71        6.81      1.73 o 
  -1   5   7      198.25      185.90      6.17 o 
   0   5   7       19.41       25.64      3.50 o 
   1   5   7      417.78      427.29     10.35 o 
   2   5   7      368.48      385.66     10.88 o 
   3   5   7     2306.12     2384.80     27.12 o 
   4   5   7       59.98       74.83     11.63 o 
   5   5   7      836.99      806.10     22.02 o 
   6   5   7     1106.66     1130.79     19.96 o 
   7   5   7     4610.13     4665.36     50.37 o 
   8   5   7      125.77      119.93     22.40 o 
   9   5   7      825.70      809.86     28.53 o 
  10   5   7       12.23       18.56      5.20 o 
  11   5   7      134.68      121.34     24.11 o 
 -11   6   7       15.37        8.57      4.03 o 
 -10   6   7       12.18       12.05      5.30 o 
  -9   6   7        6.85       11.41      4.75 o 
  -8   6   7      907.71      847.90     24.10 o 
  -7   6   7      659.51      693.28     32.39 o 
  -6   6   7       87.86       86.97     10.99 o 
  -5   6   7      578.74      559.90     13.47 o 
  -4   6   7     1222.87     1202.18     20.46 o 
  -3   6   7      266.55      243.74     11.99 o 
  -2   6   7     5339.03     5710.55     68.57 o 
  -1   6   7       75.68       78.09      9.17 o 
   0   6   7        3.69        5.73      2.07 o 
   1   6   7       43.82       38.27      5.47 o 
   2   6   7      774.41      769.39     19.78 o 
   3   6   7     2852.21     2954.13     30.63 o 
   4   6   7      524.86      476.51     12.36 o 
   5   6   7      516.03      521.80     14.93 o 
   6   6   7      313.88      322.87     17.40 o 
   7   6   7     1204.86     1195.60     30.86 o 
   8   6   7      148.97      147.16     15.41 o 
   9   6   7      238.62      232.28     15.35 o 
  10   6   7      200.99      185.04     23.85 o 
 -10   7   7        1.17        5.20      3.57 o 
  -9   7   7        5.49        3.62      4.19 o 
  -8   7   7      112.91      117.64     18.99 o 
  -7   7   7      159.18      146.86     17.63 o 
  -6   7   7      620.75      599.13     18.30 o 
  -5   7   7       72.63       60.36      8.15 o 
  -4   7   7       32.29       49.63      7.28 o 
  -3   7   7       65.90       66.88      9.64 o 
  -2   7   7       10.62       14.75      3.92 o 
  -1   7   7        3.16        8.10      1.82 o 
   0   7   7      766.24      786.77     19.62 o 
   1   7   7      324.42      310.95      9.39 o 
   2   7   7      572.53      523.74     18.15 o 
   3   7   7      438.88      420.60     21.96 o 
   4   7   7        0.25        8.03      3.20 o 
   5   7   7      318.35      322.26     21.07 o 
   6   7   7     1861.82     1979.32     43.45 o 
   7   7   7      869.83      886.64     20.55 o 
   8   7   7      625.85      613.85     16.68 o 
   9   7   7      349.95      343.49     23.04 o 
  10   7   7        8.29       13.08      5.59 o 
 -10   8   7       21.39       16.47      6.11 o 
  -9   8   7       78.14       66.12     12.75 o 
  -8   8   7      217.95      206.38     24.32 o 
  -7   8   7        9.62       18.54      5.49 o 
  -6   8   7        1.93        8.09      4.20 o 
  -5   8   7      117.77      109.44     14.44 o 
  -4   8   7       81.77       92.01     11.39 o 
  -3   8   7     2661.42     2709.23     39.92 o 
  -2   8   7      417.93      393.01     19.51 o 
  -1   8   7      558.75      533.42     10.27 o 
   0   8   7        0.15        5.18      2.25 o 
   1   8   7       89.85      103.49     12.12 o 
   2   8   7      368.44      356.31     11.24 o 
   3   8   7     1031.10     1006.13     24.37 o 
   4   8   7     1299.14     1328.51     18.66 o 
   5   8   7     1876.31     1949.52     35.81 o 
   6   8   7     1713.54     1841.98     36.30 o 
   7   8   7      349.58      386.96     21.45 o 
   8   8   7       57.39       37.72      9.75 o 
   9   8   7      104.48       85.83     18.03 o 
  10   8   7       93.35       72.42     17.16 o 
 -10   9   7        0.19        6.88      3.75 o 
  -9   9   7      154.51      114.83     17.84 o 
  -8   9   7      169.17      198.97     11.08 o 
  -7   9   7       15.39       13.83      4.06 o 
  -6   9   7      106.51      111.69     16.15 o 
  -5   9   7       61.64       49.22      8.33 o 
  -4   9   7       21.36       19.35      4.26 o 
  -3   9   7      255.96      250.99     14.70 o 
  -2   9   7     1341.78     1354.34     17.72 o 
  -1   9   7      761.28      791.31     16.50 o 
   0   9   7      955.70     1063.31     21.47 o 
   1   9   7       41.96       38.41     11.48 o 
   2   9   7     2248.00     2341.05     26.82 o 
   3   9   7       16.95       19.39      4.70 o 
   4   9   7      103.03      105.02     14.42 o 
   5   9   7      296.58      287.63     11.40 o 
   6   9   7      912.01      997.67     20.33 o 
   7   9   7       93.79       69.71     14.28 o 
   8   9   7      979.94      990.30     23.08 o 
   9   9   7      115.66      103.26     16.78 o 
  -9  10   7        0.02        6.18      4.98 o 
  -8  10   7        6.00        4.59      5.07 o 
  -7  10   7      360.97      349.48     12.90 o 
  -6  10   7       11.18       15.28      3.83 o 
  -5  10   7      126.62      119.53     13.10 o 
  -4  10   7      477.23      434.47     12.09 o 
  -3  10   7      221.34      204.49     12.10 o 
  -2  10   7        1.28        3.69      2.46 o 
  -1  10   7      638.48      658.34     24.56 o 
   0  10   7      196.69      201.70     12.89 o 
   1  10   7        0.24        4.61      2.42 o 
   2  10   7      276.58      291.36      8.18 o 
   3  10   7      657.35      683.81     15.45 o 
   4  10   7     1161.15     1219.83     20.64 o 
   5  10   7      609.97      630.02     15.41 o 
   6  10   7       28.03       25.46      5.14 o 
   7  10   7      125.80      117.41     16.39 o 
   8  10   7       73.38       63.76     10.45 o 
  -8  11   7       44.59       31.75     10.71 o 
  -7  11   7        3.20        5.23      6.18 o 
  -6  11   7       43.54       40.37     10.03 o 
  -5  11   7       10.63       11.97      6.03 o 
  -4  11   7      306.08      308.99     18.73 o 
  -3  11   7        3.30        5.25      2.71 o 
  -2  11   7       35.86       37.13      5.86 o 
  -1  11   7       45.28       43.91      6.90 o 
   0  11   7      153.22      154.76      9.43 o 
   1  11   7      486.76      508.15     11.65 o 
   2  11   7      358.70      370.51     11.34 o 
   3  11   7        2.12        7.32      3.14 o 
   4  11   7      100.90       94.17     10.75 o 
   5  11   7       43.14       34.92      8.63 o 
   6  11   7        3.67        6.67      5.11 o 
   7  11   7      257.88      227.74     31.68 o 
   8  11   7       89.68       63.36     16.15 o 
  -7  12   7      230.48      200.89     24.32 o 
  -6  12   7        1.61        5.86      5.50 o 
  -5  12   7       73.54       65.92     14.02 o 
  -4  12   7        3.96       10.49      5.19 o 
  -3  12   7        0.12        2.85      3.56 o 
  -2  12   7      891.33      933.96     19.56 o 
  -1  12   7       94.26      115.35     14.98 o 
   0  12   7        3.99       11.96      3.02 o 
   1  12   7        9.79        9.19      2.68 o 
   2  12   7        0.03        3.32      3.87 o 
   3  12   7       66.87       66.23     13.27 o 
   4  12   7      349.22      372.20     14.94 o 
   5  12   7       81.92       74.99     14.63 o 
   6  12   7       76.60       61.12     12.29 o 
   7  12   7      300.35      279.23     37.98 o 
  -6  13   7       39.91       47.79     24.48 o 
  -5  13   7        1.95       15.57      8.29 o 
  -4  13   7       63.30       58.43     18.30 o 
  -3  13   7       10.54        5.94      7.59 o 
  -2  13   7      161.48      155.27     41.54 o 
  -1  13   7        0.01        1.49      7.82 o 
   0  13   7       55.87       74.39     30.51 o 
   1  13   7      115.76      135.09     33.01 o 
   2  13   7      223.79      201.70     13.88 o 
   3  13   7        3.80        1.18      2.51 o 
   4  13   7      206.21      183.01     29.21 o 
   5  13   7        0.64        4.50      3.65 o 
   6  13   7        0.46        7.49      4.00 o 
  -5  14   7        2.83        8.53      7.90 o 
  -4  14   7       67.10       82.68     34.10 o 
  -3  14   7       37.02       33.17     14.08 o 
  -2  14   7        0.05        4.62      6.57 o 
  -1  14   7       47.67       50.06     14.16 o 
   0  14   7      235.46      243.11     63.67 o 
   1  14   7        0.66        5.71      6.18 o 
   2  14   7       79.07       68.44     20.73 o 
   3  14   7       55.35       52.56     12.05 o 
   4  14   7        0.75        4.84      4.41 o 
   5  14   7       47.85       26.66      6.29 o 
  -3  15   7       13.60       27.22     12.05 o 
  -2  15   7        0.75        7.98      6.81 o 
  -1  15   7        1.60        2.89      5.71 o 
   0  15   7       41.61       42.08     13.30 o 
   1  15   7        1.16        2.42      3.44 o 
   2  15   7        9.55       11.19      7.67 o 
   3  15   7       19.15       24.17     10.64 o 
 -11   0   8       87.34       65.55     26.60 o 
 -10   0   8       41.49       21.53      7.82 o 
  -9   0   8       16.80       12.65      4.13 o 
  -8   0   8       12.36       15.66      8.25 o 
  -7   0   8      679.41      724.46     17.62 o 
  -6   0   8      245.61      246.74     19.13 o 
  -5   0   8      124.94      131.89     14.43 o 
  -4   0   8      518.97      507.55     21.20 o 
  -3   0   8      211.62      189.19     10.45 o 
  -2   0   8      551.39      552.68     20.34 o 
  -1   0   8     1443.94     1463.38     25.12 o 
   0   0   8     9438.60    10195.84    207.56 o 
   1   0   8     8112.09     8245.70    149.56 o 
   2   0   8    13461.35    11590.78     75.56 o 
   3   0   8     4553.50     5014.89    105.91 o 
   4   0   8       27.29       38.33      9.62 o 
   5   0   8       60.36       64.45     14.94 o 
   6   0   8       87.82      120.54     26.60 o 
   7   0   8       98.78      127.27     30.90 o 
   8   0   8      925.33     1015.87     37.86 o 
   9   0   8      454.22      431.94     63.05 o 
  10   0   8      126.93      122.18     45.06 o 
  11   0   8      157.79      101.30     36.22 o 
 -11   1   8        0.42        4.02      2.74 o 
 -10   1   8        3.68        8.58      4.07 o 
  -9   1   8       43.66       45.36      6.94 o 
  -8   1   8     1205.86     1305.78     30.33 o 
  -7   1   8       53.89       59.00      7.38 o 
  -6   1   8      549.71      492.56      9.97 o 
  -5   1   8      184.83      179.92     11.81 o 
  -4   1   8      141.99      137.77      7.02 o 
  -3   1   8       42.48       54.98      7.37 o 
  -2   1   8     1121.48     1195.36     16.02 o 
  -1   1   8     2860.68     2878.19     69.23 o 
   0   1   8     8450.38     9047.62    280.26 o 
   1   1   8       28.24       17.39      4.40 o 
   2   1   8      187.11      194.79     12.93 o 
   3   1   8     2560.55     2614.33     45.02 o 
   4   1   8     1147.22     1113.17     21.50 o 
   5   1   8       92.75      108.40     14.57 o 
   6   1   8     1802.68     1608.91     45.60 o 
   7   1   8        5.31        5.53      5.04 o 
   8   1   8      107.22      120.06     23.25 o 
   9   1   8       25.20       35.76      9.97 o 
  10   1   8       57.95       54.03     15.17 o 
  11   1   8      539.42      582.63     19.77 o 
 -11   2   8       31.10       26.09      7.80 o 
 -10   2   8        2.32        3.83      3.67 o 
  -9   2   8       57.93       66.60     13.15 o 
  -8   2   8        0.01        9.51      3.64 o 
  -7   2   8      337.11      351.99     13.72 o 
  -6   2   8      400.04      405.25     12.49 o 
  -5   2   8     1117.32     1076.61     13.86 o 
  -4   2   8     1939.06     1890.31     18.60 o 
  -3   2   8       91.08       81.54      8.29 o 
  -2   2   8       33.26       48.03      6.72 o 
  -1   2   8      950.03      947.60     12.90 o 
   0   2   8     3268.96     3220.58    102.02 o 
   1   2   8     5859.11     6010.86     80.54 o 
   2   2   8     5907.31     6155.82     55.29 o 
   3   2   8     2441.98     2487.32     41.59 o 
   4   2   8       27.48       38.47      7.54 o 
   5   2   8      178.13      201.09     24.70 o 
   6   2   8      749.10      718.40     21.90 o 
   7   2   8      424.46      421.84     28.23 o 
   8   2   8      373.99      349.74     14.22 o 
   9   2   8      387.11      365.39     33.83 o 
  10   2   8      169.91      163.05     23.46 o 
  11   2   8        9.02       11.12      6.41 o 
 -11   3   8       28.04       20.44      7.48 o 
 -10   3   8      223.14      220.15     25.54 o 
  -9   3   8       49.67       39.69      7.42 o 
  -8   3   8        7.37       19.41      4.05 o 
  -7   3   8      101.88       92.80     10.61 o 
  -6   3   8        0.12        3.96      1.80 o 
  -5   3   8      344.33      325.60      7.82 o 
  -4   3   8       12.30       15.67      2.58 o 
  -3   3   8      211.90      190.05      5.85 o 
  -2   3   8     1165.76     1148.53     15.86 o 
  -1   3   8     2061.96     2095.84     30.02 o 
   0   3   8        0.24        3.12      2.93 o 
   1   3   8      500.53      482.66     12.18 o 
   2   3   8      137.31      138.36      9.70 o 
   3   3   8       13.73       21.86      5.86 o 
   4   3   8      493.80      492.04     16.59 o 
   5   3   8     2193.23     2260.60     49.16 o 
   6   3   8        1.05        3.35      3.44 o 
   7   3   8     1120.42     1080.70     29.01 o 
   8   3   8       11.90       10.66      5.20 o 
   9   3   8       54.95       58.89     16.37 o 
  10   3   8       42.57       33.93     12.40 o 
  11   3   8       43.82       51.37     11.44 o 
 -11   4   8        4.40        5.68      3.65 o 
 -10   4   8      139.08       96.06     23.40 o 
  -9   4   8       33.07       35.56      6.33 o 
  -8   4   8      659.27      708.30     22.64 o 
  -7   4   8      488.75      512.89     15.08 o 
  -6   4   8      772.54      817.45     17.53 o 
  -5   4   8      285.84      283.26     11.26 o 
  -4   4   8     1100.01     1066.26     17.49 o 
  -3   4   8      378.58      369.78     19.21 o 
  -2   4   8        6.07        7.94      1.60 o 
  -1   4   8        1.58        5.00      2.15 o 
   0   4   8      734.99      712.92     14.54 o 
   1   4   8     3058.99     3118.17     67.85 o 
   2   4   8        0.99        5.03      2.93 o 
   3   4   8        0.02        7.08      5.35 o 
   4   4   8     1167.41     1183.63     25.85 o 
   5   4   8      293.10      313.68     22.53 o 
   6   4   8      507.32      484.82     17.08 o 
   7   4   8     1377.07     1368.26     44.66 o 
   8   4   8      459.52      428.53     22.12 o 
   9   4   8      316.90      304.64     29.76 o 
  10   4   8      113.23       82.70     19.61 o 
 -11   5   8        1.34        6.06      3.67 o 
 -10   5   8       19.55       13.04      5.32 o 
  -9   5   8       34.36       19.43      5.29 o 
  -8   5   8       77.51       67.05     14.63 o 
  -7   5   8      688.01      745.59     22.83 o 
  -6   5   8       22.58       25.80      4.84 o 
  -5   5   8      309.24      310.46     13.13 o 
  -4   5   8       10.69       16.27      3.98 o 
  -3   5   8      742.04      729.17     14.54 o 
  -2   5   8      650.24      632.08      6.81 o 
  -1   5   8      151.43      155.75      6.03 o 
   0   5   8       63.77       63.27      7.65 o 
   1   5   8      197.67      208.24      9.25 o 
   2   5   8       36.01       56.30     11.56 o 
   3   5   8      281.79      269.82     11.27 o 
   4   5   8      964.03      910.86     21.37 o 
   5   5   8      398.34      384.52     15.09 o 
   6   5   8       48.93       36.41      7.57 o 
   7   5   8        8.98        8.45      5.22 o 
   8   5   8        5.08        9.72      4.48 o 
   9   5   8        2.07       12.44      4.90 o 
  10   5   8        3.42       10.14      5.47 o 
 -10   6   8        4.89        4.51      4.54 o 
  -9   6   8       20.72       17.59     10.33 o 
  -8   6   8      154.96      155.44     22.90 o 
  -7   6   8      270.81      266.02     23.89 o 
  -6   6   8      457.72      468.78     13.14 o 
  -5   6   8      859.67      866.17     17.62 o 
  -4   6   8       14.61       26.04      4.95 o 
  -3   6   8      214.19      224.61     14.44 o 
  -2   6   8     1411.11     1512.23     14.36 o 
  -1   6   8      111.40       97.91      7.66 o 
   0   6   8       21.70       30.79      5.60 o 
   1   6   8        3.70        7.79      3.64 o 
   2   6   8      254.87      246.87     12.18 o 
   3   6   8      524.17      493.83     13.75 o 
   4   6   8      499.80      506.58     15.54 o 
   5   6   8       84.10       86.90     14.20 o 
   6   6   8        0.71        8.94      3.92 o 
   7   6   8       63.34       61.32     10.40 o 
   8   6   8       25.41       28.16      6.51 o 
   9   6   8       14.97       14.27      6.27 o 
  10   6   8       69.41       53.82     17.01 o 
 -10   7   8       39.08       36.43      9.00 o 
  -9   7   8      100.88       89.38     23.42 o 
  -8   7   8       23.15       27.20      6.74 o 
  -7   7   8        0.39        2.96      3.14 o 
  -6   7   8       38.97       38.38      6.67 o 
  -5   7   8       59.20       65.72     11.60 o 
  -4   7   8      113.80      127.36     18.03 o 
  -3   7   8       18.71       18.63      3.58 o 
  -2   7   8       27.52       26.25      6.08 o 
  -1   7   8        1.50        3.44      1.94 o 
   0   7   8        5.95       10.42      3.30 o 
   1   7   8       72.26       81.40     11.80 o 
   2   7   8       10.69       11.22      5.70 o 
   3   7   8      123.65      132.07     19.90 o 
   4   7   8      327.46      342.83     19.67 o 
   5   7   8      123.88      139.95     17.24 o 
   6   7   8      679.63      699.59     21.78 o 
   7   7   8       25.49       19.65      6.23 o 
   8   7   8        0.24        6.48      4.19 o 
   9   7   8       16.42       20.76      7.41 o 
 -10   8   8       16.57       16.31      4.86 o 
  -9   8   8       18.15       14.90      6.22 o 
  -8   8   8      109.92      114.42     16.74 o 
  -7   8   8        1.72       10.98      5.39 o 
  -6   8   8        2.19        7.62      4.16 o 
  -5   8   8        7.09       11.35      3.82 o 
  -4   8   8       31.52       50.34      7.91 o 
  -3   8   8       39.85       48.66      7.43 o 
  -2   8   8       70.89       81.71     13.50 o 
  -1   8   8      672.85      636.80     19.41 o 
   0   8   8      191.92      182.93     23.37 o 
   1   8   8      304.06      302.31     12.46 o 
   2   8   8       22.53       26.76      4.50 o 
   3   8   8       12.98       11.85      3.63 o 
   4   8   8        3.33        4.25      2.77 o 
   5   8   8        8.34        9.12      4.98 o 
   6   8   8        0.04        4.82      3.56 o 
   7   8   8       45.89       40.93      8.30 o 
   8   8   8       72.97       72.43     14.73 o 
   9   8   8       60.18       56.15     13.37 o 
  -9   9   8       13.85       12.05      4.59 o 
  -8   9   8        7.57        8.43      4.16 o 
  -7   9   8       28.06       29.84      7.24 o 
  -6   9   8      178.58      171.27     21.37 o 
  -5   9   8       17.74       13.07      5.89 o 
  -4   9   8       48.28       55.78     10.26 o 
  -3   9   8        7.54       10.99      3.64 o 
  -2   9   8      342.00      356.94     19.20 o 
  -1   9   8      184.07      183.50     11.45 o 
   0   9   8      249.04      216.97     12.19 o 
   1   9   8      102.47      127.02     12.97 o 
   2   9   8       21.81       28.37      6.59 o 
   3   9   8      773.08      752.60     26.13 o 
   4   9   8      187.81      181.29     28.34 o 
   5   9   8        3.53        5.91      3.25 o 
   6   9   8      160.55      171.56     11.05 o 
   7   9   8       52.23       45.49     10.26 o 
   8   9   8      222.47      223.95     24.58 o 
   9   9   8       15.39        8.54      4.52 o 
  -8  10   8      157.78      129.12     23.30 o 
  -7  10   8      292.45      318.04     14.96 o 
  -6  10   8      167.68      139.12      9.45 o 
  -5  10   8      185.70      152.48     17.77 o 
  -4  10   8      129.06      126.92     17.52 o 
  -3  10   8      470.02      488.12     15.07 o 
  -2  10   8      306.28      310.46     13.74 o 
  -1  10   8      211.50      221.60      9.69 o 
   0  10   8      194.65      199.80     21.13 o 
   1  10   8      472.78      522.47     16.36 o 
   2  10   8      228.61      214.87     15.14 o 
   3  10   8      166.27      170.25     17.37 o 
   4  10   8      215.54      246.29     12.92 o 
   5  10   8       28.63       30.37      5.97 o 
   6  10   8        1.27        3.27      4.14 o 
   7  10   8      146.01      121.69     22.91 o 
   8  10   8       45.59       33.97      8.10 o 
  -8  11   8        3.06        7.96      4.54 o 
  -7  11   8        1.51        3.89      4.35 o 
  -6  11   8        0.64        8.92      7.55 o 
  -5  11   8        0.03       10.70      5.17 o 
  -4  11   8        0.17        4.62      4.64 o 
  -3  11   8      445.34      412.20      9.32 o 
  -2  11   8      221.00      224.88     12.50 o 
  -1  11   8      267.88      278.34     11.87 o 
   0  11   8       46.55       47.69      8.11 o 
   1  11   8       63.84       53.79     10.27 o 
   2  11   8       52.92       59.49     11.24 o 
   3  11   8      174.44      180.78     12.02 o 
   4  11   8       77.72       67.07     10.46 o 
   5  11   8      181.34      169.62     20.40 o 
   6  11   8      207.88      203.86     33.60 o 
   7  11   8        0.05        5.37      4.04 o 
  -7  12   8       49.30       46.69     11.63 o 
  -6  12   8        6.08        7.02      5.44 o 
  -5  12   8        3.30        5.72      5.60 o 
  -4  12   8      155.98      152.19     20.74 o 
  -3  12   8        0.34        7.52      3.93 o 
  -2  12   8       11.45       14.15      6.22 o 
  -1  12   8      469.96      496.28     24.17 o 
   0  12   8      247.99      259.18     10.06 o 
   1  12   8        7.08        6.90      4.77 o 
   2  12   8      455.51      430.12     24.21 o 
   3  12   8      298.60      262.57     12.31 o 
   4  12   8      117.42      106.58     18.14 o 
   5  12   8       23.33       24.54      8.25 o 
   6  12   8       92.69       72.63     18.15 o 
  -6  13   8        0.37       16.19     10.56 o 
  -5  13   8        1.89        1.56      8.14 o 
  -4  13   8      160.20      127.66     38.56 o 
  -3  13   8      209.37      216.91     45.84 o 
  -2  13   8       63.74       75.48     21.59 o 
  -1  13   8      666.29      755.62     32.23 o 
   0  13   8        3.38        6.57      6.88 o 
   1  13   8      255.38      277.61     45.29 o 
   2  13   8      870.46      873.90     28.94 o 
   3  13   8      105.73      105.21     30.98 o 
   4  13   8       75.77       58.67     13.22 o 
   5  13   8      513.95      547.08     24.64 o 
  -4  14   8      378.60      387.12     22.14 o 
  -3  14   8       10.66        8.14      9.78 o 
  -2  14   8       57.18       59.21     29.72 o 
  -1  14   8        0.15        3.44      9.15 o 
   0  14   8      251.35      284.96     45.99 o 
   1  14   8      176.50      162.47     51.55 o 
   2  14   8      369.24      410.43     70.71 o 
   3  14   8       72.50       54.13     17.60 o 
   4  14   8       12.60       29.65     13.61 o 
  -1  15   8        0.04        7.12      6.41 o 
   0  15   8       37.41       44.82     12.67 o 
   1  15   8       17.56       27.93      9.23 o 
 -11   1   9       28.57       20.65      8.82 o 
 -10   1   9       65.33       74.19     13.82 o 
  -9   1   9       98.25      107.17     14.12 o 
  -8   1   9      222.37      210.80      8.22 o 
  -7   1   9      109.95      112.45     13.38 o 
  -6   1   9       60.82       69.45      8.58 o 
  -5   1   9      812.57      790.76     18.95 o 
  -4   1   9      231.79      213.80      7.32 o 
  -3   1   9      395.79      385.47      7.77 o 
  -2   1   9       23.95       35.37      5.23 o 
  -1   1   9       55.42       66.14      7.70 o 
   0   1   9       90.27      109.03     15.00 o 
   1   1   9      736.66      685.77     18.61 o 
   2   1   9      231.73      197.00     17.86 o 
   3   1   9      292.51      313.53     13.16 o 
   4   1   9       43.58       70.83     12.48 o 
   5   1   9      550.20      543.87     21.70 o 
   6   1   9      307.01      284.78     15.42 o 
   7   1   9      140.73      148.47     22.05 o 
   8   1   9        7.00       11.78      5.57 o 
   9   1   9        2.96        6.69      4.47 o 
  10   1   9       54.47       77.28     21.81 o 
 -11   2   9        0.64        1.93      5.42 o 
 -10   2   9        4.88        5.11      3.79 o 
  -9   2   9        8.47       10.52      4.46 o 
  -8   2   9      222.97      204.52     12.23 o 
  -7   2   9      100.67       79.83      8.97 o 
  -6   2   9      523.07      502.50      9.44 o 
  -5   2   9      744.78      729.64     12.93 o 
  -4   2   9     1394.82     1429.87     18.13 o 
  -3   2   9      583.07      570.85      9.34 o 
  -2   2   9      859.24      851.86     12.38 o 
  -1   2   9      412.74      373.64      9.49 o 
   0   2   9       88.66      114.13     13.35 o 
   1   2   9      899.38      848.58     18.71 o 
   2   2   9      126.48      148.85     16.22 o 
   3   2   9      265.77      295.18     20.61 o 
   4   2   9        9.75       13.06      5.03 o 
   5   2   9      220.60      225.97     24.00 o 
   6   2   9       33.04       29.19      6.44 o 
   7   2   9      139.65      134.41     23.75 o 
   8   2   9        1.66        8.68      5.08 o 
   9   2   9        5.25        4.63      3.75 o 
  10   2   9       80.11       76.12     17.14 o 
 -11   3   9       30.47       17.95      6.49 o 
 -10   3   9       17.37       26.88      6.10 o 
  -9   3   9      283.96      307.05     14.95 o 
  -8   3   9       13.51        8.58      3.71 o 
  -7   3   9       65.29       72.40     11.84 o 
  -6   3   9      174.31      190.62      9.78 o 
  -5   3   9      430.35      457.09      9.09 o 
  -4   3   9      121.23      117.60     10.45 o 
  -3   3   9      535.24      545.55      8.93 o 
  -2   3   9      369.42      393.66      7.61 o 
  -1   3   9        1.65        4.57      3.08 o 
   0   3   9      282.54      273.78      9.09 o 
   1   3   9      262.52      226.10     26.69 o 
   2   3   9      897.90      901.34     15.01 o 
   3   3   9      804.11      858.73     19.80 o 
   4   3   9      236.54      278.94     14.10 o 
   5   3   9        9.77       11.05      4.24 o 
   6   3   9        0.46        7.23      3.63 o 
   7   3   9       36.46       28.60      6.83 o 
   8   3   9      184.83      177.74     22.50 o 
   9   3   9        0.03        5.98      5.59 o 
  10   3   9       98.80      107.57     21.96 o 
 -10   4   9        0.01        3.90      3.80 o 
  -9   4   9       49.75       44.17      8.36 o 
  -8   4   9      447.84      484.11     16.20 o 
  -7   4   9      699.73      703.01     17.36 o 
  -6   4   9      571.53      588.65     12.82 o 
  -5   4   9      357.07      346.12     11.18 o 
  -4   4   9      578.68      551.69     14.76 o 
  -3   4   9      889.61      837.97     12.98 o 
  -2   4   9      388.53      363.55      6.78 o 
  -1   4   9     1112.68     1055.23     24.19 o 
   0   4   9      525.63      507.75     14.79 o 
   1   4   9      373.51      358.39     13.91 o 
   2   4   9       32.59       30.55      9.66 o 
   3   4   9      481.26      482.82     11.74 o 
   4   4   9        0.35        3.36      4.85 o 
   5   4   9        6.24        6.93      4.13 o 
   6   4   9       92.15       92.88     17.18 o 
   7   4   9      247.43      267.22     15.73 o 
   8   4   9      433.98      446.37     34.99 o 
   9   4   9       47.36       54.72     11.96 o 
  10   4   9       21.92       20.79      6.93 o 
 -10   5   9      164.42      148.97     16.68 o 
  -9   5   9      107.09       83.68     16.95 o 
  -8   5   9       32.10       30.68      5.86 o 
  -7   5   9       98.45      118.14     16.54 o 
  -6   5   9     2051.71     2139.00     29.31 o 
  -5   5   9      731.07      740.70     17.31 o 
  -4   5   9     3067.94     3075.01     38.10 o 
  -3   5   9     1195.48     1231.04     23.35 o 
  -2   5   9        3.30        5.29      3.80 o 
  -1   5   9      712.64      742.19     16.56 o 
   0   5   9      442.36      398.54     20.02 o 
   1   5   9       39.01       40.00      8.53 o 
   2   5   9     2064.39     2123.49     33.36 o 
   3   5   9       13.22       16.12      4.26 o 
   4   5   9       36.41       42.19      9.74 o 
   5   5   9     1117.88     1140.41     20.91 o 
   6   5   9       74.06       78.47     15.23 o 
   7   5   9       36.15       32.51      7.26 o 
   8   5   9      200.78      178.97     25.24 o 
   9   5   9      235.54      217.74     31.63 o 
  10   5   9       30.40       23.70      8.76 o 
 -10   6   9       49.54       42.56     10.80 o 
  -9   6   9       75.87       74.41     12.95 o 
  -8   6   9       28.48       30.86      7.27 o 
  -7   6   9      775.68      841.77     15.89 o 
  -6   6   9      110.84      115.68     15.08 o 
  -5   6   9        8.84        7.39      3.64 o 
  -4   6   9      202.09      192.66     15.78 o 
  -3   6   9      388.94      379.89     13.60 o 
  -2   6   9     2230.01     2188.78     27.02 o 
  -1   6   9     1167.51     1124.29     27.06 o 
   0   6   9     1080.60     1070.05     37.94 o 
   1   6   9        7.63        7.99      4.14 o 
   2   6   9      538.13      532.96     13.48 o 
   3   6   9      191.91      192.85      9.83 o 
   4   6   9      749.78      713.03     30.47 o 
   5   6   9      853.86      940.01     21.44 o 
   6   6   9     1235.36     1258.14     30.43 o 
   7   6   9      207.57      187.50     29.40 o 
   8   6   9       35.63       18.94      6.21 o 
   9   6   9       16.59       15.52      4.37 o 
 -10   7   9      131.53       88.96     21.74 o 
  -9   7   9        0.01        4.38      3.21 o 
  -8   7   9        0.96        5.19      4.10 o 
  -7   7   9        0.02        7.99      3.68 o 
  -6   7   9       44.33       49.39      7.99 o 
  -5   7   9     1277.82     1314.17     28.80 o 
  -4   7   9     3159.01     3250.54     31.31 o 
  -3   7   9     1414.78     1419.27     19.02 o 
  -2   7   9      106.57      111.05     13.22 o 
  -1   7   9      294.88      304.58     13.47 o 
   0   7   9      178.80      173.93     10.33 o 
   1   7   9      304.75      311.10     16.08 o 
   2   7   9        1.80       14.11      3.02 o 
   3   7   9      226.20      222.15     18.00 o 
   4   7   9     1952.59     2025.99     38.09 o 
   5   7   9      153.64      158.40     17.41 o 
   6   7   9       56.13       41.80      8.62 o 
   7   7   9      495.04      492.05     20.79 o 
   8   7   9        5.45       13.13      5.53 o 
   9   7   9       20.99       19.47      6.86 o 
  -9   8   9      134.19      118.95     24.89 o 
  -8   8   9       95.85      106.84     20.03 o 
  -7   8   9      140.14      132.95     20.91 o 
  -6   8   9        1.11        6.48      4.09 o 
  -5   8   9      252.73      234.69     15.41 o 
  -4   8   9      158.34      157.17     16.35 o 
  -3   8   9      761.01      734.02     14.52 o 
  -2   8   9     1135.77     1170.73     19.95 o 
  -1   8   9      570.77      628.59     18.60 o 
   0   8   9     1059.29     1100.32     20.01 o 
   1   8   9      196.50      187.22     20.82 o 
   2   8   9       42.16       28.66      5.82 o 
   3   8   9        0.81        7.42      4.34 o 
   4   8   9      920.32      953.54     21.73 o 
   5   8   9      362.37      343.92     16.53 o 
   6   8   9      145.53      129.70     20.38 o 
   7   8   9      173.99      131.75     19.64 o 
   8   8   9        1.53        5.66      3.41 o 
  -9   9   9       63.50       57.68     16.57 o 
  -8   9   9      480.33      503.14     15.86 o 
  -7   9   9      249.21      254.97     15.12 o 
  -6   9   9       90.06       81.41     18.40 o 
  -5   9   9      890.78      900.18     16.87 o 
  -4   9   9       70.21       47.33     10.88 o 
  -3   9   9      451.66      413.29     18.51 o 
  -2   9   9     1326.80     1400.41     28.73 o 
  -1   9   9       10.21        9.84      3.14 o 
   0   9   9       88.37       82.73     11.15 o 
   1   9   9     2628.99     2674.16     62.04 o 
   2   9   9       71.56       63.90     11.09 o 
   3   9   9     1606.62     1710.81     28.30 o 
   4   9   9      701.04      703.09     21.74 o 
   5   9   9       84.83       67.71     15.08 o 
   6   9   9      290.31      270.85     16.49 o 
   7   9   9       41.13       27.48      7.02 o 
   8   9   9       25.40       16.15      4.89 o 
  -8  10   9       81.70       80.80     17.78 o 
  -7  10   9        2.94        8.30      5.12 o 
  -6  10   9       53.62       38.58      8.68 o 
  -5  10   9       59.32       46.66     10.29 o 
  -4  10   9       11.38       12.92      4.40 o 
  -3  10   9      409.10      431.02     11.25 o 
  -2  10   9      205.47      200.63     17.53 o 
  -1  10   9     1524.45     1618.36     28.91 o 
   0  10   9      198.13      211.29     20.82 o 
   1  10   9      299.80      323.74     15.76 o 
   2  10   9       18.72       16.62      3.82 o 
   3  10   9       14.04       12.44      4.62 o 
   4  10   9       27.60       31.84      6.95 o 
   5  10   9      401.94      408.02     38.72 o 
   6  10   9      128.50      109.85     21.91 o 
   7  10   9       57.49       35.37      8.76 o 
  -7  11   9       80.72       75.31     17.39 o 
  -6  11   9       96.62       81.51     19.66 o 
  -5  11   9        0.45        1.98      4.11 o 
  -4  11   9       50.04       45.29     10.70 o 
  -3  11   9      371.38      348.20     13.00 o 
  -2  11   9      221.75      205.33      9.02 o 
  -1  11   9       32.98       38.04      7.90 o 
   0  11   9        0.90        6.66      3.50 o 
   1  11   9       16.10       23.81      5.23 o 
   2  11   9      433.88      468.45     16.15 o 
   3  11   9      405.75      396.58     18.59 o 
   4  11   9       83.12       79.89     14.89 o 
   5  11   9       88.41       66.74     15.53 o 
   6  11   9       69.67       53.94     16.06 o 
  -6  12   9      281.53      306.48     60.82 o 
  -5  12   9       18.35       14.94      6.17 o 
  -4  12   9       28.89       35.59     10.79 o 
  -3  12   9       17.96       17.64      6.88 o 
  -2  12   9       27.43       21.31      5.64 o 
  -1  12   9       98.46       82.95     21.00 o 
   0  12   9       99.55      114.28     35.28 o 
   1  12   9      225.31      264.55     46.70 o 
   2  12   9        1.04       13.45      6.96 o 
   3  12   9      171.53      187.19     26.83 o 
   4  12   9        5.80        2.08      2.50 o 
   5  12   9       60.42       48.55     11.64 o 
  -5  13   9       43.90       37.23     14.94 o 
  -4  13   9      299.08      308.27     23.70 o 
  -3  13   9       86.69       90.42     29.80 o 
  -2  13   9       18.60       15.41     10.40 o 
  -1  13   9      242.70      233.18     17.05 o 
   0  13   9       26.11       18.93     13.22 o 
   1  13   9      308.39      340.50     21.28 o 
   2  13   9      392.06      395.65     21.51 o 
   3  13   9        0.30        3.44      5.48 o 
   4  13   9       11.63       21.59      8.14 o 
  -3  14   9      140.71      122.26     27.77 o 
  -2  14   9      210.67      237.33     37.55 o 
  -1  14   9       78.81       62.26     26.83 o 
   0  14   9        3.21        2.58      7.04 o 
   1  14   9       22.71       24.80     16.97 o 
   2  14   9        9.78       10.79      6.88 o 
 -10   0  10      438.98      430.93     92.22 o 
  -9   0  10       40.83       43.33     15.18 o 
  -8   0  10      432.17      447.48     31.91 o 
  -7   0  10      122.21      121.23     16.86 o 
  -6   0  10     1209.16     1262.02     74.08 o 
  -5   0  10      137.66      142.78     26.75 o 
  -4   0  10      554.47      581.09     25.15 o 
  -3   0  10       97.79       92.05     11.77 o 
  -2   0  10     3270.32     3255.86     69.62 o 
  -1   0  10      202.82      202.12     13.81 o 
   0   0  10       33.18       31.50      8.64 o 
   1   0  10       91.07       84.01     26.52 o 
   2   0  10     1393.32     1157.06     35.98 o 
   3   0  10     1042.41     1105.90     33.48 o 
   4   0  10     2044.92     1994.66     44.59 o 
   5   0  10      216.79      190.00     31.99 o 
   6   0  10      852.08      748.58     44.82 o 
   7   0  10      127.19      116.24     23.78 o 
   8   0  10        0.75        5.40      5.32 o 
   9   0  10       92.49       99.34     27.85 o 
  10   0  10      106.39      108.02     42.94 o 
 -10   1  10        9.23        7.35      5.33 o 
  -9   1  10      145.67      142.87     17.35 o 
  -8   1  10      312.61      306.93     26.34 o 
  -7   1  10     1047.07     1094.91     16.85 o 
  -6   1  10      482.68      473.57     20.91 o 
  -5   1  10     1217.89     1146.54     14.14 o 
  -4   1  10      112.39      124.73     10.62 o 
  -3   1  10       92.70      100.96      9.40 o 
  -2   1  10       97.12      102.37     11.10 o 
  -1   1  10      747.81      731.80     12.27 o 
   0   1  10     2316.77     2343.39     57.37 o 
   1   1  10     9830.30    10215.23    122.38 o 
   2   1  10       14.51        7.86      4.00 o 
   3   1  10       27.61       37.01      7.85 o 
   4   1  10      295.94      286.80     22.08 o 
   5   1  10        0.47        8.19      4.81 o 
   6   1  10      115.55       97.61     18.84 o 
   7   1  10      552.13      473.31     30.15 o 
   8   1  10       64.08       73.63     13.94 o 
   9   1  10      226.72      190.81     26.94 o 
  10   1  10       26.94       18.86      7.27 o 
 -10   2  10      111.74       88.38     16.40 o 
  -9   2  10      272.70      268.40     27.01 o 
  -8   2  10       55.76       60.97     10.92 o 
  -7   2  10        0.00        6.54      3.48 o 
  -6   2  10      233.67      233.97     16.86 o 
  -5   2  10      635.38      646.11      9.22 o 
  -4   2  10       31.97       35.93      5.87 o 
  -3   2  10      540.59      545.96     11.39 o 
  -2   2  10      323.91      315.08      8.57 o 
  -1   2  10      988.17     1012.93     19.71 o 
   0   2  10       95.34      118.75     13.39 o 
   1   2  10      694.73      705.20     35.63 o 
   2   2  10      503.42      502.15     14.57 o 
   3   2  10      630.53      607.08     40.75 o 
   4   2  10       15.16       15.25     11.46 o 
   5   2  10       34.19       35.37      6.94 o 
   6   2  10       36.21       51.66     12.80 o 
   7   2  10       24.26       20.05      6.27 o 
   8   2  10       51.36       59.09     12.05 o 
   9   2  10       98.81       77.65     22.15 o 
  10   2  10       24.18       18.31      6.33 o 
 -10   3  10        6.45        7.70      4.33 o 
  -9   3  10       73.08       62.11     10.90 o 
  -8   3  10      384.42      420.76     11.35 o 
  -7   3  10      956.25      988.77     19.71 o 
  -6   3  10     2066.33     2174.71     39.65 o 
  -5   3  10      427.60      394.86     10.79 o 
  -4   3  10      130.49      122.16      7.35 o 
  -3   3  10      152.24      161.92     11.96 o 
  -2   3  10      206.25      188.99      9.73 o 
  -1   3  10     1503.99     1482.34     20.51 o 
   0   3  10      468.12      478.32     14.10 o 
   1   3  10       37.25       46.57     10.41 o 
   2   3  10     1493.60     1514.70     30.88 o 
   3   3  10      599.87      572.15     16.82 o 
   4   3  10      882.54      909.47     19.54 o 
   5   3  10      126.13      133.34     22.47 o 
   6   3  10      135.49      129.06     19.32 o 
   7   3  10      276.47      271.65     17.16 o 
   8   3  10      377.34      376.53     22.85 o 
   9   3  10        0.08        8.89      5.43 o 
 -10   4  10       46.34       30.11      8.33 o 
  -9   4  10      167.23      135.97     19.88 o 
  -8   4  10        9.70       15.97      3.85 o 
  -7   4  10        0.00        8.58      4.33 o 
  -6   4  10      359.25      393.69     30.12 o 
  -5   4  10      731.51      694.16     13.73 o 
  -4   4  10     1717.38     1669.27     19.74 o 
  -3   4  10     1476.08     1519.83     19.77 o 
  -2   4  10      311.27      283.14      8.14 o 
  -1   4  10      359.68      339.29     18.04 o 
   0   4  10        9.56       18.03      4.20 o 
   1   4  10      159.82      163.07     12.08 o 
   2   4  10      169.18      166.13     15.79 o 
   3   4  10      162.02      166.72     17.57 o 
   4   4  10      276.30      271.95     16.69 o 
   5   4  10       36.26       39.97      8.88 o 
   6   4  10      117.11      106.85     24.36 o 
   7   4  10      308.39      322.56     26.01 o 
   8   4  10        0.37        3.84      3.76 o 
   9   4  10       13.82       19.80      5.67 o 
 -10   5  10       16.19       13.52      4.30 o 
  -9   5  10       55.57       37.79      8.81 o 
  -8   5  10      162.83      154.29     15.90 o 
  -7   5  10      197.14      203.99     12.70 o 
  -6   5  10      117.18      125.95     12.95 o 
  -5   5  10        0.80        7.87      4.26 o 
  -4   5  10      490.42      461.36     12.07 o 
  -3   5  10      380.95      378.37     13.74 o 
  -2   5  10        0.07        3.48      1.91 o 
  -1   5  10      293.56      319.88      8.80 o 
   0   5  10      643.97      666.53     20.60 o 
   1   5  10     1121.77     1152.25     52.49 o 
   2   5  10      774.62      743.96     16.79 o 
   3   5  10      313.11      304.41     11.71 o 
   4   5  10       57.65       71.33     11.04 o 
   5   5  10        3.28        0.60      4.04 o 
   6   5  10      445.74      405.45     45.95 o 
   7   5  10       44.04       64.83     11.05 o 
   8   5  10      303.55      300.95     13.24 o 
   9   5  10       35.38       37.14      8.70 o 
  -9   6  10       13.51       11.44      3.37 o 
  -8   6  10      126.33      118.47     19.94 o 
  -7   6  10       90.40       80.27     15.18 o 
  -6   6  10       23.08       31.14      6.25 o 
  -5   6  10      311.23      325.03      9.83 o 
  -4   6  10      360.09      372.61     17.47 o 
  -3   6  10        5.79        9.26      5.04 o 
  -2   6  10     1105.95     1128.33     22.06 o 
  -1   6  10      192.20      188.66     18.71 o 
   0   6  10      934.75      921.89     14.92 o 
   1   6  10        1.09        7.08      4.18 o 
   2   6  10      125.78      124.00     14.50 o 
   3   6  10      708.20      708.37     17.86 o 
   4   6  10       74.91       63.06     11.74 o 
   5   6  10      121.12      131.29     21.26 o 
   6   6  10       11.17       23.40      6.99 o 
   7   6  10       25.81       28.35      9.00 o 
   8   6  10       72.45       66.75     15.79 o 
   9   6  10        5.07        5.56      4.24 o 
  -9   7  10       18.93       20.25      7.60 o 
  -8   7  10        9.07        7.27      3.47 o 
  -7   7  10        0.98        4.29      4.23 o 
  -6   7  10       35.79       32.96      6.68 o 
  -5   7  10      282.22      299.48     17.04 o 
  -4   7  10       68.36       61.47     10.57 o 
  -3   7  10      414.52      426.72     18.49 o 
  -2   7  10      224.77      244.09     24.96 o 
  -1   7  10      349.10      360.85     15.95 o 
   0   7  10       83.77      100.77     11.00 o 
   1   7  10      224.42      255.80     13.24 o 
   2   7  10        6.65       17.12      4.31 o 
   3   7  10       83.88       94.72     12.59 o 
   4   7  10      316.58      308.22     13.28 o 
   5   7  10       22.20       20.10      4.92 o 
   6   7  10        3.15        7.78      3.20 o 
   7   7  10       24.53       27.97      6.80 o 
   8   7  10      276.58      288.42     23.19 o 
  -8   8  10       33.37       33.74      8.29 o 
  -7   8  10       73.71       61.13     13.69 o 
  -6   8  10       22.27       26.03      6.43 o 
  -5   8  10       13.10       15.41      4.51 o 
  -4   8  10      236.42      240.63     25.48 o 
  -3   8  10       80.00       90.55     14.55 o 
  -2   8  10        0.28        9.17      4.67 o 
  -1   8  10      280.54      264.42     13.47 o 
   0   8  10       23.54       20.63      5.21 o 
   1   8  10      216.00      235.41     22.83 o 
   2   8  10      373.17      382.18     11.55 o 
   3   8  10       63.32       62.99     11.18 o 
   4   8  10      338.15      329.23     44.04 o 
   5   8  10        2.95        6.68      4.21 o 
   6   8  10      189.09      165.62     25.55 o 
   7   8  10       58.09       60.36     13.60 o 
   8   8  10       10.16        6.72      3.94 o 
  -8   9  10        1.15        7.91      4.22 o 
  -7   9  10      168.81      142.00     20.22 o 
  -6   9  10        4.89        8.99      3.90 o 
  -5   9  10        2.05        6.10      4.05 o 
  -4   9  10       24.76       27.90      5.26 o 
  -3   9  10       60.49       54.12      9.61 o 
  -2   9  10       48.56       44.65      8.78 o 
  -1   9  10       95.41      114.16     13.64 o 
   0   9  10      174.73      201.02     12.87 o 
   1   9  10      127.10      122.04     17.63 o 
   2   9  10      284.51      230.37     22.27 o 
   3   9  10        0.00        4.05      3.74 o 
   4   9  10       48.76       41.95      8.13 o 
   5   9  10      120.06      118.31     24.45 o 
   6   9  10       40.41       22.99      6.28 o 
   7   9  10        1.02        4.46      3.14 o 
  -7  10  10       43.38       33.07      9.88 o 
  -6  10  10        8.81        6.02      3.06 o 
  -5  10  10      162.37      173.07     19.67 o 
  -4  10  10      540.59      528.41     15.95 o 
  -3  10  10        9.55        8.43      3.23 o 
  -2  10  10      754.25      760.26     21.52 o 
  -1  10  10       36.29       32.36      5.82 o 
   0  10  10      153.99      198.55     21.21 o 
   1  10  10      200.00      199.52     11.72 o 
   2  10  10      444.57      428.25     15.68 o 
   3  10  10       45.48       56.08      9.42 o 
   4  10  10      357.85      361.39     17.62 o 
   5  10  10       62.80       53.63     12.03 o 
   6  10  10       11.93        9.81      3.90 o 
  -6  11  10       63.09       54.12     15.30 o 
  -5  11  10        3.31        6.22      5.91 o 
  -4  11  10        0.85        6.22      5.38 o 
  -3  11  10      185.31      156.72     28.84 o 
  -2  11  10      164.75      165.54     11.30 o 
  -1  11  10       19.06       21.00      6.02 o 
   0  11  10      857.28      885.12     32.29 o 
   1  11  10      401.84      387.34     12.73 o 
   2  11  10        8.60        5.73      3.72 o 
   3  11  10       51.17       35.61      9.27 o 
   4  11  10        4.54        2.87      3.91 o 
   5  11  10       63.39       55.67     18.25 o 
   6  11  10      103.00       86.50     20.78 o 
  -5  12  10      282.95      219.76     40.25 o 
  -4  12  10       14.40        6.81      3.66 o 
  -3  12  10      333.86      321.92     21.57 o 
  -2  12  10      126.77      114.65     22.20 o 
  -1  12  10       10.89        9.93      5.20 o 
   0  12  10       84.19      110.53     21.43 o 
   1  12  10       73.46       90.27     26.99 o 
   2  12  10       41.87       46.31     17.29 o 
   3  12  10      413.32      388.22     69.30 o 
   4  12  10       88.10       87.22     27.85 o 
  -3  13  10       12.05       10.01      6.41 o 
  -2  13  10      212.14      187.26     60.15 o 
  -1  13  10       96.00       78.85     33.79 o 
   0  13  10       48.18       32.46     14.47 o 
   1  13  10      111.19       97.78     32.46 o 
   2  13  10       55.08       41.07     17.91 o 
   3  13  10       12.24        5.79      4.22 o 
 -10   1  11       11.29       10.79     10.13 o 
  -9   1  11      118.08      140.66     38.71 o 
  -8   1  11       28.85       26.37      5.68 o 
  -7   1  11      168.00      152.58     19.32 o 
  -6   1  11       16.68       11.52      3.26 o 
  -5   1  11      301.74      290.99     17.33 o 
  -4   1  11        2.53        3.00      2.59 o 
  -3   1  11       10.79       21.34      3.90 o 
  -2   1  11      461.37      456.44      9.06 o 
  -1   1  11      484.11      461.86     14.46 o 
   0   1  11      797.23      772.48     14.84 o 
   1   1  11      289.68      279.38     11.57 o 
   2   1  11      246.20      227.94     30.35 o 
   3   1  11      339.25      293.99     29.02 o 
   4   1  11      113.61      119.46     21.04 o 
   5   1  11      108.51       82.41     16.72 o 
   6   1  11        0.90        6.20      4.15 o 
   7   1  11       49.32       65.62     16.16 o 
   8   1  11       78.76       81.48     25.56 o 
   9   1  11        2.90        3.54      5.86 o 
 -10   2  11        5.26        6.75      8.25 o 
  -9   2  11        5.40        6.03      3.64 o 
  -8   2  11        8.51        4.36      3.45 o 
  -7   2  11       33.24       32.67      6.72 o 
  -6   2  11      547.77      541.48     20.62 o 
  -5   2  11      362.12      306.97      7.81 o 
  -4   2  11      832.58      756.25     15.43 o 
  -3   2  11     1689.55     1624.97     22.52 o 
  -2   2  11      345.76      306.22      9.66 o 
  -1   2  11       70.76       74.14     10.21 o 
   0   2  11     1256.32     1219.77     31.76 o 
   1   2  11      419.02      408.71     23.12 o 
   2   2  11     1498.86     1389.21     23.78 o 
   3   2  11     1233.37     1180.75     22.45 o 
   4   2  11       75.09       64.18      9.40 o 
   5   2  11      109.34      129.31     27.02 o 
   6   2  11       27.87       39.04      9.16 o 
   7   2  11      131.00      125.88     23.17 o 
   8   2  11        1.27        5.92      4.09 o 
   9   2  11       86.84       72.78     22.68 o 
 -10   3  11       34.01       26.90      7.08 o 
  -9   3  11       76.71       51.88     12.28 o 
  -8   3  11      386.57      387.61     18.15 o 
  -7   3  11      295.05      307.30     12.60 o 
  -6   3  11        2.71        4.69      2.89 o 
  -5   3  11     1629.53     1705.16     39.27 o 
  -4   3  11      342.86      330.66      8.34 o 
  -3   3  11       54.43       58.01      8.17 o 
  -2   3  11       49.98       57.06      8.42 o 
  -1   3  11      413.65      371.51     16.20 o 
   0   3  11     1699.18     1714.17     31.00 o 
   1   3  11      283.35      275.42     14.80 o 
   2   3  11      354.29      349.29     15.26 o 
   3   3  11      203.64      217.64     20.33 o 
   4   3  11       69.74       60.76     17.38 o 
   5   3  11      495.21      454.85     20.77 o 
   6   3  11      165.93      130.83     24.81 o 
   7   3  11      108.01      126.41     25.99 o 
   8   3  11       45.40       39.61      9.34 o 
   9   3  11       30.54       24.43      7.27 o 
  -9   4  11       14.89        9.24      4.35 o 
  -8   4  11       21.18       16.24      4.30 o 
  -7   4  11      157.61      164.60     18.59 o 
  -6   4  11      206.78      234.53     17.15 o 
  -5   4  11     1687.23     1756.91     41.77 o 
  -4   4  11      151.50      176.99     18.75 o 
  -3   4  11      278.82      275.03      7.98 o 
  -2   4  11      583.13      570.37     11.17 o 
  -1   4  11       19.94       18.31      4.72 o 
   0   4  11        6.83       18.04      6.49 o 
   1   4  11      164.02      151.36     11.58 o 
   2   4  11      241.68      230.79     21.09 o 
   3   4  11      109.42      101.21     13.05 o 
   4   4  11       52.16       47.80     13.44 o 
   5   4  11       27.76       27.28      5.71 o 
   6   4  11        2.83        3.64      3.74 o 
   7   4  11       71.43       51.88     12.00 o 
   8   4  11       49.94       34.91     12.34 o 
   9   4  11        2.10        8.51      4.28 o 
  -9   5  11       68.28       34.97      7.73 o 
  -8   5  11      389.18      450.04     18.11 o 
  -7   5  11       15.48       23.77      4.60 o 
  -6   5  11       29.54       24.52      5.07 o 
  -5   5  11       12.37       18.91      4.64 o 
  -4   5  11      782.42      828.28     24.62 o 
  -3   5  11     1863.32     1912.60     24.95 o 
  -2   5  11      258.00      260.91      9.99 o 
  -1   5  11      793.13      817.32     15.46 o 
   0   5  11      374.14      377.45     11.67 o 
   1   5  11        0.81       11.77      4.03 o 
   2   5  11        1.03        3.73      3.96 o 
   3   5  11      287.34      265.57     25.93 o 
   4   5  11       10.84       12.92      3.70 o 
   5   5  11      393.03      385.76     15.18 o 
   6   5  11      140.45      169.82     13.98 o 
   7   5  11      202.00      237.85     34.20 o 
   8   5  11       90.05       82.87     18.44 o 
  -9   6  11        4.71        8.39      4.34 o 
  -8   6  11      122.94      106.33     18.96 o 
  -7   6  11      553.69      595.77     18.81 o 
  -6   6  11      452.77      477.77     14.82 o 
  -5   6  11     1360.63     1342.66     22.72 o 
  -4   6  11      162.76      150.84     18.79 o 
  -3   6  11      312.84      299.06     25.71 o 
  -2   6  11      262.75      233.70     10.48 o 
  -1   6  11       27.21       28.21      4.75 o 
   0   6  11      405.58      404.35     11.46 o 
   1   6  11      408.60      431.59     22.04 o 
   2   6  11      503.41      521.55     16.72 o 
   3   6  11      282.62      286.11     21.32 o 
   4   6  11       94.04       90.86     17.05 o 
   5   6  11        8.22        9.15      3.89 o 
   6   6  11       46.42       39.64      7.05 o 
   7   6  11       36.90       25.62      8.77 o 
   8   6  11      264.16      187.95     34.32 o 
  -8   7  11      146.05      134.00     22.83 o 
  -7   7  11      128.01      111.20     22.21 o 
  -6   7  11        0.52        2.01      3.21 o 
  -5   7  11        0.37        5.87      3.46 o 
  -4   7  11      615.02      639.81     14.68 o 
  -3   7  11      495.65      523.94     12.83 o 
  -2   7  11      490.79      516.59     14.92 o 
  -1   7  11     1096.92     1105.20     24.73 o 
   0   7  11       86.23       99.48     15.85 o 
   1   7  11      241.45      257.52     26.05 o 
   2   7  11      811.87      835.70     17.87 o 
   3   7  11      125.54      120.43     15.38 o 
   4   7  11       87.98       99.66     20.23 o 
   5   7  11      313.76      311.49     28.34 o 
   6   7  11       34.10       28.81      6.39 o 
   7   7  11      230.73      233.46     15.61 o 
  -8   8  11       37.28       37.53      8.76 o 
  -7   8  11       44.02       41.15      7.78 o 
  -6   8  11      415.98      421.80     14.38 o 
  -5   8  11        0.04        5.11      4.18 o 
  -4   8  11      905.08      811.64     20.17 o 
  -3   8  11       11.15       17.69      4.62 o 
  -2   8  11      138.75      132.68     23.14 o 
  -1   8  11      697.58      685.76     16.67 o 
   0   8  11      377.06      398.06     15.08 o 
   1   8  11      242.92      253.30     22.85 o 
   2   8  11      536.78      494.60     18.75 o 
   3   8  11       19.29       18.23      6.58 o 
   4   8  11      244.17      232.17     16.42 o 
   5   8  11        0.04        6.69      2.76 o 
   6   8  11      356.91      377.37     18.66 o 
   7   8  11       35.03       37.20      8.46 o 
  -7   9  11      108.55       85.78     21.27 o 
  -6   9  11        0.30        2.69      3.33 o 
  -5   9  11       31.06       27.06      6.47 o 
  -4   9  11       84.66       68.47     11.90 o 
  -3   9  11      108.30      117.56     15.70 o 
  -2   9  11      774.12      825.72     20.34 o 
  -1   9  11       11.48       12.41      4.54 o 
   0   9  11       19.82       24.19      6.28 o 
   1   9  11       72.78       73.26     13.96 o 
   2   9  11        0.01        6.13      3.05 o 
   3   9  11       46.10       38.66      9.13 o 
   4   9  11       90.51       80.88     16.52 o 
   5   9  11       40.02       39.91      8.31 o 
   6   9  11       18.80       12.37      4.83 o 
  -6  10  11       47.03       26.83      9.04 o 
  -5  10  11       28.32       33.45      8.77 o 
  -4  10  11      195.76      158.18     18.10 o 
  -3  10  11        0.02        5.32      3.29 o 
  -2  10  11        3.95        4.25      2.80 o 
  -1  10  11       23.59       28.46      5.41 o 
   0  10  11      210.25      209.80     21.11 o 
   1  10  11        7.32        6.89      3.26 o 
   2  10  11      202.48      172.66     12.16 o 
   3  10  11        6.34        5.24      4.02 o 
   4  10  11       15.22       11.28      3.88 o 
   5  10  11        5.25        9.38      4.15 o 
  -5  11  11       29.77       30.25      8.06 o 
  -4  11  11        7.28       11.89      5.21 o 
  -3  11  11      150.08      121.88     26.99 o 
  -2  11  11       62.47       55.08     11.44 o 
  -1  11  11       93.62       83.71     16.58 o 
   0  11  11      261.43      290.87     13.53 o 
   1  11  11       29.55       16.98      4.82 o 
   2  11  11       19.08       14.83      4.66 o 
   3  11  11        4.04        3.45      5.33 o 
   4  11  11      461.22      477.91     20.99 o 
  -4  12  11        4.13        2.67      3.55 o 
  -3  12  11      272.63      246.93     26.13 o 
  -2  12  11       47.67       41.22     10.19 o 
  -1  12  11       50.81       38.71     12.32 o 
   0  12  11       49.84       31.13      8.68 o 
   1  12  11      438.14      420.83     69.15 o 
   2  12  11      176.47      207.91     36.37 o 
   3  12  11       97.59       64.53     28.39 o 
  -9   0  12       57.94       60.31     19.24 o 
  -8   0  12      217.89      265.88     57.41 o 
  -7   0  12      741.48      766.26     95.82 o 
  -6   0  12      375.67      369.02     13.23 o 
  -5   0  12      763.68      746.65     19.37 o 
  -4   0  12      231.08      179.26     20.59 o 
  -3   0  12       67.37       69.98     13.18 o 
  -2   0  12      277.05      302.82     22.68 o 
  -1   0  12      848.63      816.79     20.06 o 
   0   0  12      794.71      814.15     18.89 o 
   1   0  12      849.67      747.28     19.45 o 
   3   0  12        3.41        7.27      6.57 o 
   4   0  12       38.91       51.70     16.27 o 
   5   0  12       78.14       59.68     22.14 o 
   6   0  12        5.77        5.01      8.68 o 
   7   0  12       18.98       43.96     20.34 o 
   8   0  12       30.15       21.98      8.60 o 
  -9   1  12      135.11      167.50     32.38 o 
  -8   1  12      272.87      295.98     37.16 o 
  -7   1  12       33.99       36.75      8.27 o 
  -6   1  12      142.21      139.01     15.77 o 
  -5   1  12       80.10       76.55      9.80 o 
  -4   1  12      565.01      486.07     14.03 o 
  -3   1  12      222.18      210.39      8.20 o 
  -2   1  12      166.39      161.17     15.14 o 
  -1   1  12      255.60      254.87      9.66 o 
   0   1  12       72.25       77.28     10.46 o 
   1   1  12      121.12      138.45     15.79 o 
   2   1  12     1813.00     1771.82     32.03 o 
   3   1  12      191.96      200.09     23.73 o 
   4   1  12      272.84      246.72     16.91 o 
   5   1  12       10.03       15.17      6.38 o 
   6   1  12      123.20      126.96     27.95 o 
   7   1  12       15.25       10.54      5.24 o 
   8   1  12        9.95       11.42      6.19 o 
  -9   2  12      209.04      191.68     26.09 o 
  -8   2  12      183.16      141.89     17.33 o 
  -7   2  12      266.70      253.34     21.31 o 
  -6   2  12       54.53       45.62      9.50 o 
  -5   2  12       69.20       68.81     13.46 o 
  -4   2  12      151.51      142.92     12.13 o 
  -3   2  12        6.38        7.35      3.53 o 
  -2   2  12        4.79        8.57      3.78 o 
  -1   2  12       15.50       16.37      4.19 o 
   0   2  12        0.52        2.52      3.93 o 
   1   2  12      234.13      236.56     24.02 o 
   2   2  12        6.73       19.69      6.85 o 
   3   2  12        0.13        2.94      4.17 o 
   4   2  12       36.22       28.45      9.78 o 
   5   2  12       27.92       23.44      9.43 o 
   6   2  12        9.06        4.12      4.64 o 
   7   2  12        0.45        8.12      7.66 o 
   8   2  12       16.48        9.03      6.47 o 
  -9   3  12       32.48       51.12     12.40 o 
  -8   3  12       39.39       45.37     10.82 o 
  -7   3  12      290.83      316.06     29.22 o 
  -6   3  12      477.17      467.59     16.89 o 
  -5   3  12       90.87       94.20     13.05 o 
  -4   3  12       62.22       63.57     10.24 o 
  -3   3  12      664.47      655.98     13.67 o 
  -2   3  12      457.96      427.00     15.85 o 
  -1   3  12       27.57       23.85      5.43 o 
   0   3  12      344.19      306.29      9.38 o 
   1   3  12       19.69       23.89      6.21 o 
   2   3  12       29.22       28.64      7.96 o 
   3   3  12       55.28       61.04     14.30 o 
   4   3  12      369.86      383.53     19.94 o 
   5   3  12        9.52       21.39      6.84 o 
   6   3  12       22.68       32.69     12.02 o 
   7   3  12      258.17      295.31     22.02 o 
   8   3  12      333.28      382.30     16.87 o 
  -9   4  12      155.22      107.97     22.64 o 
  -8   4  12      214.19      195.14     25.66 o 
  -7   4  12        6.62        3.71      3.15 o 
  -6   4  12       38.91       39.15      8.55 o 
  -5   4  12      709.46      702.43     15.32 o 
  -4   4  12        0.35        4.26      3.84 o 
  -3   4  12       28.58       38.69      8.57 o 
  -2   4  12       99.93      100.93     11.54 o 
  -1   4  12       38.97       38.15      5.26 o 
   0   4  12       19.86       20.01      3.93 o 
   1   4  12     1089.60     1106.14     38.90 o 
   2   4  12     1040.29     1064.19     47.99 o 
   3   4  12        1.59        9.55      3.86 o 
   4   4  12       90.15      101.95     14.89 o 
   5   4  12        7.50        6.91      5.30 o 
   6   4  12       96.79      129.89     23.26 o 
   7   4  12       74.41       57.30     13.95 o 
   8   4  12       26.09       26.15      7.93 o 
  -8   5  12       28.12       38.53      9.19 o 
  -7   5  12       55.86       40.79      9.98 o 
  -6   5  12      246.58      252.00     26.09 o 
  -5   5  12      566.24      529.03     15.16 o 
  -4   5  12        0.23        5.70      4.29 o 
  -3   5  12       71.08       63.06     10.54 o 
  -2   5  12        3.56        4.74      3.80 o 
  -1   5  12      807.56      789.57     15.93 o 
   0   5  12       49.21       56.37     11.58 o 
   1   5  12       34.72       44.07      8.09 o 
   2   5  12      774.11      839.52     31.29 o 
   3   5  12       56.29       47.22     10.44 o 
   4   5  12      220.48      214.00     19.76 o 
   5   5  12       33.26       24.94      9.08 o 
   6   5  12        1.11        3.97      3.98 o 
   7   5  12        6.65        8.11      4.92 o 
  -8   6  12        0.37        4.89      3.11 o 
  -7   6  12        1.37        3.95      3.31 o 
  -6   6  12      264.99      284.13     27.70 o 
  -5   6  12       34.35       35.44      7.53 o 
  -4   6  12      219.93      225.71     14.10 o 
  -3   6  12      178.16      188.90     18.85 o 
  -2   6  12       32.94       37.73      8.17 o 
  -1   6  12        2.80        4.51      4.07 o 
   0   6  12        4.80        8.60      4.83 o 
   1   6  12      289.48      305.20     23.89 o 
   2   6  12      394.43      394.06     21.34 o 
   3   6  12       15.19       16.68      5.04 o 
   4   6  12        8.42       12.41      7.38 o 
   5   6  12      121.93      106.36     21.93 o 
   6   6  12       23.65       24.82      5.53 o 
   7   6  12       20.31       13.72      4.86 o 
  -7   7  12        3.21        7.10      4.65 o 
  -6   7  12      197.64      167.01     18.67 o 
  -5   7  12        1.71        7.82      5.75 o 
  -4   7  12      105.77       98.25     15.21 o 
  -3   7  12       25.46       23.98      7.68 o 
  -2   7  12       19.95       16.01      4.49 o 
  -1   7  12       19.41       14.43      7.63 o 
   0   7  12       84.87       93.29     14.04 o 
   1   7  12      383.81      372.82     13.65 o 
   2   7  12        2.79        7.06      3.66 o 
   3   7  12       92.61       93.17     13.69 o 
   4   7  12        3.54        7.82      3.44 o 
   5   7  12      122.07      125.19     19.19 o 
   6   7  12        8.97        7.92      4.03 o 
   7   7  12        8.04        7.61      5.29 o 
  -7   8  12       39.32       30.28      6.38 o 
  -6   8  12        7.31        9.58      4.24 o 
  -5   8  12      184.32      160.67     20.38 o 
  -4   8  12       25.55       25.23      6.19 o 
  -3   8  12      103.69       99.79     16.81 o 
  -2   8  12        8.50       17.04      4.21 o 
  -1   8  12       74.29       75.03     10.93 o 
   0   8  12        0.47        9.67      4.68 o 
   1   8  12     1280.86     1400.37     48.48 o 
   2   8  12      142.99      127.96     20.84 o 
   3   8  12      150.07      131.67     18.17 o 
   4   8  12       86.98       71.41     14.41 o 
   5   8  12       42.65       36.27      8.68 o 
   6   8  12        0.43        3.58      3.00 o 
  -6   9  12       72.12       56.25     11.95 o 
  -5   9  12       34.87       26.28      4.79 o 
  -4   9  12       39.90       39.56      9.12 o 
  -3   9  12       15.20       14.31      3.65 o 
  -2   9  12       67.13       57.21      9.24 o 
  -1   9  12       65.37       69.00     13.70 o 
   0   9  12       48.11       34.40      8.71 o 
   1   9  12      114.42      104.46     20.85 o 
   2   9  12      244.75      240.01     23.90 o 
   3   9  12       76.52       55.52     13.60 o 
   4   9  12       57.94       55.04     12.47 o 
   5   9  12        0.32        4.99      3.38 o 
  -5  10  12      238.40      236.96     12.12 o 
  -4  10  12      155.65      183.15     16.81 o 
  -3  10  12      148.20      116.10     20.39 o 
  -2  10  12        2.32        4.12      3.44 o 
  -1  10  12      186.63      187.07     12.63 o 
   0  10  12      104.02      108.23     19.70 o 
   1  10  12      387.23      399.31     14.29 o 
   2  10  12       55.20       33.62      7.10 o 
   3  10  12       90.62       92.14     25.05 o 
   4  10  12       20.06       21.80      6.44 o 
  -4  11  12       99.63       69.35     19.83 o 
  -3  11  12        1.95        6.13      6.27 o 
  -2  11  12       71.21       50.45     14.81 o 
  -1  11  12       50.92       41.92     10.70 o 
   0  11  12      168.34      125.63     16.84 o 
   1  11  12      297.46      302.69     11.88 o 
   2  11  12        0.77        3.36      3.44 o 
   3  11  12       74.15       71.89     16.91 o 
  -8   1  13        6.17       10.37      5.53 o 
  -7   1  13        5.10       10.51      5.33 o 
  -6   1  13       27.80       29.85      6.86 o 
  -5   1  13        0.06        6.85      2.29 o 
  -4   1  13      164.46      126.61     14.46 o 
  -3   1  13        7.32        5.21      3.03 o 
  -2   1  13       50.40       43.50      6.50 o 
  -1   1  13       23.20       24.70      6.14 o 
   0   1  13      230.43      227.85     13.74 o 
   1   1  13      482.84      499.17     16.62 o 
   2   1  13      142.42      140.07     21.40 o 
   3   1  13      296.25      299.98     25.66 o 
   4   1  13       49.80       54.12     10.83 o 
   5   1  13       39.79       40.23     13.03 o 
   6   1  13        0.22        7.13      3.70 o 
   7   1  13        3.17        6.34      3.98 o 
  -8   2  13      109.22      104.24     24.33 o 
  -7   2  13       63.67       79.86     19.78 o 
  -6   2  13       10.55       10.62      3.76 o 
  -5   2  13        1.43        5.06      2.44 o 
  -4   2  13        2.68       11.67      3.48 o 
  -3   2  13       62.79       63.11     10.15 o 
  -2   2  13      180.75      174.19     15.90 o 
  -1   2  13       96.16       95.95     10.95 o 
   0   2  13       61.08       67.60     10.35 o 
   1   2  13        1.73        4.68      3.27 o 
   2   2  13      170.83      188.01     23.91 o 
   3   2  13       37.22       54.10     10.82 o 
   4   2  13      245.30      224.08     26.57 o 
   5   2  13      651.13      623.52     17.70 o 
   6   2  13      103.46       57.87     14.85 o 
   7   2  13       19.73       28.30      9.76 o 
  -8   3  13        0.09        0.18      4.60 o 
  -7   3  13      116.24       99.30     17.68 o 
  -6   3  13       91.91       88.26     12.14 o 
  -5   3  13      189.21      135.56     24.85 o 
  -4   3  13      189.28      173.24     14.92 o 
  -3   3  13       21.56       26.47      5.80 o 
  -2   3  13      332.65      316.22     12.11 o 
  -1   3  13       84.27       68.98     11.05 o 
   0   3  13      335.15      330.82     11.83 o 
   1   3  13      170.10      207.65     29.85 o 
   2   3  13      205.78      209.69     23.93 o 
   3   3  13      127.77      126.84     17.64 o 
   4   3  13       19.43       20.52      6.04 o 
   5   3  13       64.18       49.69     11.55 o 
   6   3  13        9.00       16.50      6.13 o 
   7   3  13       18.03        8.45      6.78 o 
  -8   4  13       25.54       23.64      6.04 o 
  -7   4  13        3.04        5.94      3.74 o 
  -6   4  13      120.69      111.86     18.96 o 
  -5   4  13       86.40       89.06     14.96 o 
  -4   4  13       58.40       51.49     10.26 o 
  -3   4  13       88.70       88.95     14.49 o 
  -2   4  13       40.87       46.27      7.60 o 
  -1   4  13        1.34        6.13      3.57 o 
   0   4  13      108.10      120.27     13.61 o 
   1   4  13      166.61      179.61     22.36 o 
   2   4  13       73.06       68.30     10.98 o 
   3   4  13       57.70       65.35      9.45 o 
   4   4  13        8.89       13.07      6.89 o 
   5   4  13       31.98       31.48      5.60 o 
   6   4  13       91.46       87.25     24.53 o 
   7   4  13       25.07       12.12      7.98 o 
  -7   5  13      236.58      193.68     25.14 o 
  -6   5  13       47.70       37.90      7.60 o 
  -5   5  13       13.03       17.24      4.83 o 
  -4   5  13       56.84       62.90     11.02 o 
  -3   5  13      110.84       93.34     13.82 o 
  -2   5  13      225.79      240.32     26.81 o 
  -1   5  13       14.58        9.21      5.09 o 
   0   5  13       99.30      110.64     12.77 o 
   1   5  13       31.41       47.54      9.28 o 
   2   5  13       45.27       45.52      7.95 o 
   3   5  13      520.38      528.19     22.61 o 
   4   5  13       41.45       40.18      9.70 o 
   5   5  13       91.89      107.22     16.29 o 
   6   5  13        5.86       10.43      4.27 o 
  -7   6  13       47.93       44.60     10.75 o 
  -6   6  13        2.13        6.60      4.42 o 
  -5   6  13      239.61      260.31     16.43 o 
  -4   6  13      350.24      381.80     28.09 o 
  -3   6  13      247.86      258.42     12.71 o 
  -2   6  13      255.82      254.48     27.67 o 
  -1   6  13      353.76      356.03     21.41 o 
   0   6  13        2.72        7.96      3.97 o 
   1   6  13       46.47       50.05     12.02 o 
   2   6  13      313.50      311.09     16.49 o 
   3   6  13        2.33        4.70      3.77 o 
   4   6  13      345.01      353.78     31.54 o 
   5   6  13       45.46       33.85     13.61 o 
   6   6  13      105.37       69.11     12.55 o 
  -6   7  13        4.28       13.61      4.55 o 
  -5   7  13        7.30        5.56      4.90 o 
  -4   7  13      361.97      366.91     19.13 o 
  -3   7  13       36.05       33.63      7.20 o 
  -2   7  13       66.93       78.56     11.42 o 
  -1   7  13       16.07       20.76      5.57 o 
   0   7  13       12.17       15.12      5.36 o 
   1   7  13      133.58      139.53     19.61 o 
   2   7  13       77.95       60.79      9.37 o 
   3   7  13       32.00       33.06      8.90 o 
   4   7  13       19.71       20.73      4.68 o 
   5   7  13       54.57       38.00     10.49 o 
  -6   8  13       10.45       11.28      4.24 o 
  -5   8  13       44.23       37.12      8.99 o 
  -4   8  13        1.51        7.35      3.93 o 
  -3   8  13      153.19      131.39     23.12 o 
  -2   8  13       25.38       32.40      6.94 o 
  -1   8  13      100.90      103.80     20.31 o 
   0   8  13       13.55        8.24      4.10 o 
   1   8  13      191.66      185.61     26.23 o 
   2   8  13       11.87       10.85      5.40 o 
   3   8  13        0.03        5.40      3.33 o 
   4   8  13       51.70       45.29     11.11 o 
   5   8  13      460.19      506.57     20.21 o 
  -5   9  13       15.81       23.15      5.07 o 
  -4   9  13        0.17        6.13      3.59 o 
  -3   9  13        0.73        6.15      3.73 o 
  -2   9  13      272.06      284.14     10.55 o 
  -1   9  13        8.30        5.22      3.91 o 
   0   9  13       77.01       79.99     16.21 o 
   1   9  13       77.50       72.27     15.46 o 
   2   9  13        0.04        6.34      3.43 o 
   3   9  13       41.73       37.17      8.46 o 
   4   9  13      356.70      369.08     14.21 o 
  -3  10  13       21.70       12.32      4.02 o 
  -2  10  13        7.46        9.70      3.56 o 
  -1  10  13      229.72      221.36     14.89 o 
   0  10  13      123.17      104.23     20.45 o 
   1  10  13      125.55      101.98     20.48 o 
   2  10  13      320.75      348.27     12.70 o 
  -7   0  14       27.26       30.66     17.83 o 
  -6   0  14      187.66      140.64     56.09 o 
  -5   0  14        6.97        6.65      8.06 o 
  -4   0  14      317.71      350.43     58.90 o 
  -3   0  14      177.26      149.88     18.81 o 
  -2   0  14        8.65       26.96      7.31 o 
  -1   0  14       37.72       31.08      6.04 o 
   0   0  14       65.08       74.69     17.69 o 
   1   0  14      945.86      952.73     22.34 o 
   2   0  14      333.07      369.83     29.10 o 
   3   0  14       97.38       83.62     28.16 o 
   4   0  14       12.15       21.98     12.67 o 
   5   0  14        0.37        7.27      7.59 o 
   6   0  14        2.88       29.57     10.64 o 
  -7   1  14       24.62       21.11      9.70 o 
  -6   1  14        1.34        5.10      5.78 o 
  -5   1  14       11.07       15.93      5.60 o 
  -4   1  14       17.14       14.67      4.09 o 
  -3   1  14       18.77       18.99      5.93 o 
  -2   1  14       26.93       30.38      5.49 o 
  -1   1  14        7.52       22.59      5.23 o 
   0   1  14      101.98       80.05     13.57 o 
   1   1  14       58.03       58.31     10.84 o 
   2   1  14      327.61      325.38      9.68 o 
   3   1  14      456.94      439.37     17.58 o 
   4   1  14      604.40      643.65     18.33 o 
   5   1  14      136.60      120.60     30.23 o 
   6   1  14      136.02      163.62     25.65 o 
  -7   2  14       35.39       38.79     13.00 o 
  -6   2  14       63.26       72.44     17.84 o 
  -5   2  14       25.25       19.28      4.10 o 
  -4   2  14       66.09       52.93     15.00 o 
  -3   2  14       32.35       21.35      6.42 o 
  -2   2  14       43.82       43.75      9.28 o 
  -1   2  14        8.22       11.19      3.84 o 
   0   2  14      348.50      356.46     11.03 o 
   1   2  14      280.79      302.25     14.60 o 
   2   2  14      333.86      361.98     26.07 o 
   3   2  14       41.95       45.59     10.91 o 
   4   2  14       93.32       85.47     16.90 o 
   5   2  14      101.03       77.96     25.63 o 
   6   2  14      243.35      226.71     33.98 o 
  -7   3  14       18.55       17.21      7.69 o 
  -6   3  14       14.79       13.11      4.93 o 
  -5   3  14       26.47       26.65      7.63 o 
  -4   3  14        5.16        8.92      3.40 o 
  -3   3  14       10.76       16.39      4.78 o 
  -2   3  14        0.33        5.84      4.62 o 
  -1   3  14       23.56       36.37      6.76 o 
   0   3  14      102.98      132.87     14.90 o 
   1   3  14      195.94      192.11     20.88 o 
   2   3  14       78.04       68.20     12.67 o 
   3   3  14      160.91      182.11     30.43 o 
   4   3  14       67.80       49.81     15.50 o 
   5   3  14      118.43      111.92     16.99 o 
   6   3  14       18.26        9.27      6.38 o 
  -6   4  14        4.11        9.26      4.09 o 
  -5   4  14       77.52       82.18     14.66 o 
  -4   4  14      331.15      325.92     19.15 o 
  -3   4  14      202.17      225.65     14.25 o 
  -2   4  14        1.68        6.18      3.25 o 
  -1   4  14       85.22       63.97     12.51 o 
   0   4  14        0.21        7.06      4.03 o 
   1   4  14        8.07        8.53      3.48 o 
   2   4  14      235.14      237.21     27.31 o 
   3   4  14      165.93      189.11     30.25 o 
   4   4  14       17.64       12.41      5.49 o 
   5   4  14       53.59       51.35     11.95 o 
   6   4  14      203.66      204.81     21.19 o 
  -6   5  14        1.36        3.01      2.85 o 
  -5   5  14       15.35       15.00      4.29 o 
  -4   5  14        0.80        8.79      4.10 o 
  -3   5  14        0.59        7.38      3.28 o 
  -2   5  14      269.81      304.03     26.81 o 
  -1   5  14      238.18      246.32     16.34 o 
   0   5  14      159.76      134.96     20.76 o 
   1   5  14      185.61      188.10     19.66 o 
   2   5  14       58.86       51.28      9.21 o 
   3   5  14        3.32       10.54      6.02 o 
   4   5  14        7.60       20.03      7.15 o 
   5   5  14      129.02      118.86     29.33 o 
  -6   6  14        4.69       12.48      5.12 o 
  -5   6  14       15.43        8.31      3.81 o 
  -4   6  14        6.07        9.42      3.65 o 
  -3   6  14      203.87      199.26     21.42 o 
  -2   6  14        0.28        6.26      4.14 o 
  -1   6  14       82.73       82.78     14.66 o 
   0   6  14       11.45       20.75      6.28 o 
   1   6  14       37.46       35.35      9.90 o 
   2   6  14       46.23       57.08      9.12 o 
   3   6  14       91.54       78.90     15.48 o 
   4   6  14       33.50       38.39     10.78 o 
   5   6  14      335.87      340.78     20.18 o 
  -5   7  14       14.53       19.97      6.72 o 
  -4   7  14      106.71       97.04     18.27 o 
  -3   7  14        2.81        8.20      4.05 o 
  -2   7  14       33.13       39.20      8.91 o 
  -1   7  14        2.85        6.60      3.47 o 
   0   7  14      451.04      478.07     17.34 o 
   1   7  14      362.74      357.13     25.50 o 
   2   7  14       83.88       69.00     15.57 o 
   3   7  14       97.16       98.04     15.66 o 
   4   7  14        8.16       10.09      4.25 o 
  -4   8  14       16.45       18.00      5.62 o 
  -3   8  14       20.94       13.51      5.52 o 
  -2   8  14        0.02        2.22      3.01 o 
  -1   8  14      135.23      125.94     16.04 o 
   0   8  14       13.14       19.74      6.95 o 
   1   8  14        9.95       11.08      4.31 o 
   2   8  14        0.08        5.19      3.27 o 
   3   8  14        0.58        7.58      4.34 o 
  -2   9  14       33.74       24.71      6.63 o 
  -1   9  14       43.42       36.83      7.57 o 
   0   9  14       48.15       43.24     11.01 o 
   1   9  14        1.75        6.50      4.32 o 
  -6   1  15        0.88        5.78      5.01 o 
  -5   1  15       37.55       36.26      9.53 o 
  -4   1  15       26.74       32.50      9.06 o 
  -3   1  15       21.75       24.43      5.91 o 
  -2   1  15       94.17       96.18     17.76 o 
  -1   1  15        4.04        7.57      3.74 o 
   0   1  15      143.00      125.40     15.84 o 
   1   1  15       26.98       36.29      6.64 o 
   2   1  15       23.22       27.98      5.80 o 
   3   1  15      125.94      125.64     18.10 o 
   4   1  15        4.53       13.15      5.91 o 
   5   1  15        4.13        6.53      4.42 o 
  -6   2  15        0.12        2.57      3.59 o 
  -5   2  15        9.02       13.23      5.82 o 
  -4   2  15       93.69       94.09     18.27 o 
  -3   2  15        3.64        4.93      4.07 o 
  -2   2  15       67.30       49.21     10.41 o 
  -1   2  15       99.13       99.03     21.18 o 
   0   2  15       10.99       12.48      3.60 o 
   1   2  15      490.87      461.26     16.85 o 
   2   2  15       15.78       17.61      4.47 o 
   3   2  15        3.18        7.55      4.86 o 
   4   2  15      458.53      454.54     21.46 o 
   5   2  15       55.74       42.43     12.29 o 
  -5   3  15       51.06       63.66     11.37 o 
  -4   3  15       41.29       35.31      8.94 o 
  -3   3  15       26.71       26.10      6.35 o 
  -2   3  15        0.16        3.97      4.02 o 
  -1   3  15       87.33       97.84     18.63 o 
   0   3  15      105.46       84.66     17.42 o 
   1   3  15      276.00      278.05     15.41 o 
   2   3  15      142.61      117.87     16.42 o 
   3   3  15       83.04       88.85     14.33 o 
   4   3  15        5.19       16.55      7.36 o 
  -5   4  15        0.38        3.23      2.88 o 
  -4   4  15       15.14       15.15      4.49 o 
  -3   4  15      369.40      390.75     18.59 o 
  -2   4  15      158.28      178.50     15.10 o 
  -1   4  15       42.63       46.90      9.87 o 
   0   4  15        0.76        3.59      3.94 o 
   1   4  15        6.70        8.36      4.70 o 
   2   4  15        6.99       16.37      5.74 o 
   3   4  15        8.80       14.18      5.53 o 
   4   4  15      126.44      150.20     20.96 o 
  -4   5  15      178.69      155.79     22.04 o 
  -3   5  15      121.93      109.31     24.12 o 
  -2   5  15        5.88       11.30      3.76 o 
  -1   5  15      189.35      188.23     23.23 o 
   0   5  15        6.79        8.05      3.20 o 
   1   5  15        0.47        4.40      3.71 o 
   2   5  15      357.26      387.50     28.32 o 
   3   5  15        0.21        4.20      4.36 o 
  -4   6  15       10.35        7.77      4.59 o 
  -3   6  15       49.19       61.12     11.28 o 
  -2   6  15      171.44      174.96     20.00 o 
  -1   6  15      103.23       81.11     18.85 o 
   0   6  15      450.78      474.04     18.05 o 
   1   6  15        8.99        7.16      4.48 o 
   2   6  15        3.39       10.62      5.01 o 
   3   6  15      130.96      128.92     20.72 o 
  -2   7  15        0.48        7.03      3.75 o 
  -1   7  15        0.05        9.22      4.12 o 
   0   7  15       37.90       37.61     10.69 o 
   1   7  15       33.23       31.57      8.64 o 
  -4   0  16       47.08       44.27     21.51 o 
  -3   0  16      163.41      154.80     43.26 o 
  -2   0  16      344.17      401.67     22.76 o 
  -1   0  16        0.94        3.99      4.66 o 
   0   0  16        6.71        3.83      4.97 o 
   1   0  16      583.74      603.94     54.29 o 
   2   0  16     1111.14     1169.49     27.13 o 
   3   0  16     1598.17     1797.72     69.27 o 
  -4   1  16        0.58        8.20      6.58 o 
  -3   1  16       50.52       49.90     13.96 o 
  -2   1  16      100.31       85.51     16.21 o 
  -1   1  16       40.66       40.62      9.14 o 
   0   1  16      413.01      425.99     12.03 o 
   1   1  16      708.11      796.47     17.28 o 
   2   1  16       36.62       28.37     10.40 o 
   3   1  16      217.71      252.19     20.36 o 
  -4   2  16      119.18      111.22     25.33 o 
  -3   2  16       17.50       12.62      4.88 o 
  -2   2  16       90.87       78.23     20.58 o 
  -1   2  16       36.32       38.35      8.13 o 
   0   2  16       16.79       14.25      5.33 o 
   1   2  16      219.30      211.48     16.29 o 
   2   2  16      463.35      457.81     15.27 o 
  -3   3  16       33.21       25.55      7.08 o 
  -2   3  16       12.75       16.67      5.10 o 
  -1   3  16      794.11      881.03     18.45 o 
   0   3  16      244.25      257.92     16.08 o 
   1   3  16      110.11      103.12     22.42 o 
   2   3  16      298.19      323.74     19.56 o 
  -2   4  16       62.44       48.52     12.51 o 
  -1   4  16       62.55       68.12     15.65 o 
   0   4  16      153.08      161.76     25.63 o 
   1   4  16      134.67      103.95     22.89 o 
                                                 
